# Supplementary material for: Multi-omics dissection of fatty acid metabolism heterogeneity identifies PRDX1 as a prognostic marker in bladder cancer
Source: Front Immunol. 2025 Sep 11;16:1669822. doi: 10.3389/fimmu.2025.1669822 (PMC12460412; doi:10.3389/fimmu.2025.1669822)
Supplement: Supplementary file 2 [file Table2.xlsx]

## Sheet: Table S1
Table S1: The detailed information about all the datasets
	ScRNA dataset	GSE_ID	sample_type	cell_type	Treatment	Notes
		GSE129845	Normal	mix single cells	Unknown	Healthy human bladder tissue samples taken from patients with bladder cancer.To ensure bladder tissues removed from the three participants (P1, P2, P3) were far enough away from the tumor, the bladder tissues for P2 and P3 were obtained from the bladder body and those for P1 were obtained from the bladder dome. Normal bladder tissue was obtained at least 2 cm away from the tumor tissue
		GSE129845	Normal	mix single cells	Unknown	Healthy human bladder tissue samples taken from patients with bladder cancer.To ensure bladder tissues removed from the three participants (P1, P2, P3) were far enough away from the tumor, the bladder tissues for P2 and P3 were obtained from the bladder body and those for P1 were obtained from the bladder dome. Normal bladder tissue was obtained at least 2 cm away from the tumor tissue
		GSE129845	Normal	mix single cells	Unknown	Healthy human bladder tissue samples taken from patients with bladder cancer.To ensure bladder tissues removed from the three participants (P1, P2, P3) were far enough away from the tumor, the bladder tissues for P2 and P3 were obtained from the bladder body and those for P1 were obtained from the bladder dome. Normal bladder tissue was obtained at least 2 cm away from the tumor tissue
		GSE130001	MIBC	CD45-cells	Unknown	muscle-invasive bladder cancer.After sorting into CD45-negative and CD45-positive cells, we collected CD45-negative cells for subsequent scRNAseq sequencing.
		GSE130001	MIBC	CD45-cells	Unknown	muscle-invasive bladder cancer.After sorting into CD45-negative and CD45-positive cells, we collected CD45-negative cells for subsequent scRNAseq sequencing.
		GSE135337	NMIBC	mix single cells	Unknown	bladder cancer tissue，tumor stage: Ta
		GSE135337	NMIBC	mix single cells	Unknown	bladder cancer tissue，tumor stage: T1
		GSE135337	NMIBC	mix single cells	Unknown	bladder cancer tissue，tumor stage: T1
		GSE135337	MIBC	mix single cells	Unknown	bladder cancer tissue，tumor stage: T2
		GSE135337	MIBC	mix single cells	Unknown	bladder cancer tissue，tumor stage: T3
		GSE146137	MIBC	CD45-cells	OHBBN-induced，chemoresistant	CD45-cells sorted，sourced from MIBC patient，PDX model
		GSE146137	MIBC	CD45-cells	OHBBN-induced，chemoresistant	CD45-cells sorted，sourced from MIBC patient，PDX model
		GSE135337	NMIBC	mix single cells	Unknown	bladder cancer，tumor stage: pTa
		GSE135337	NMIBC	mix single cells	Unknown	bladder cancer，tumor stage: pTa
		GSE135337	Normal	mix single cells	Unknown	paracancerous tissue
		GSE190888	NMIBC	mix single cells	Unknown	primary bladder cancer，grade: High
		GSE190888	NMIBC	mix single cells	Unknown	recurrent bladder cancer，grade: High
		GSE190888	NMIBC	mix single cells	Unknown	primary bladder cancer，grade: Low
		GSE192575	MIBC	mix single cells	Cisplatin-based chemotherapy，chemoresistant	tissue: chemoresistant tumor from MIBC patient
		GSE192575	MIBC	mix single cells	Cisplatin-based chemotherapy，chemosensitive	tissue: chemosensitive tumor from MIBC patient
		GSE211388	MIBC	CD45+cells	Unknown	CD45+,tissue: bladder tumor，stage_specimen: cT2N0M0
		GSE211388	NMIBC	CD45+cells	Unknown	CD45+,tissue: bladder tumor，stage_specimen: cT0N0M0
		GSE211388	MIBC	CD45+cells	Unknown	CD45+,tissue: bladder tumor，stage_specimen: cT3N0M0
		GSE211388	NMIBC	CD45+cells	Unknown	CD45+,tissue: bladder tumor，stage_specimen: cTaN0M0
		GSE211388	MIBC	CD45+cells	Unknown	CD45+,tissue: bladder tumor，stage_specimen: ycT4bN3M0
		GSE211388	MIBC	CD45+cells	Unknown	CD45+,tissue: bladder tumor，stage_specimen: pT3bN0M0
		GSE211388	NMIBC	CD45+cells	Unknown	CD45+,tissue: bladder tumor，stage_specimen: cT1N0M0
		GSE211388	NMIBC	CD45-cells	Unknown	CD45-,tissue: bladder tumor，stage_specimen: cT1N0M0
		GSE211388	MIBC	CD45+cells	Unknown	CD45+,tissue: bladder tumor，stage_specimen: ypT4N2M0
		GSE211388	MIBC	CD45-cells	Unknown	CD45-,tissue: bladder tumor，stage_specimen: ypT4N2M0
		GSE211388	MIBC	CD45-cells	Unknown	CD45-,tissue: bladder tumor，stage_specimen: cT2N0M0
		GSE211388	MIBC	CD45+cells	Unknown	CD45+,tissue: bladder tumor，stage_specimen: cT2N0M0
		GSE211388	MIBC	CD45-cells	Unknown	CD45-,tissue: bladder tumor，stage_specimen: cT2N0M0
		GSE211388	MIBC	CD45+cells	Unknown	CD45+,tissue: bladder tumor，stage_specimen: cT2N0M0
	Bluk dataset	GSE13507	165 samples of primary bladder cancer, 23 recurrent non-muscle-invasive tumor tissues, 58 bladder mucosa around the cancer that appeared normal, and 10 normal bladder mucosa
		GSE32984	308 cases of urothelial carcinoma
	Bulk RNA-seq (TCGA-BLCA)	(https://portal.gdc.cancer.gov/)	412 tumor patients and 19 normal controls
	Spatial transcriptome	GSE171351	Visium spatial transcriptomics of human treatment-naïve muscle-invasive bladder cancer (n=4) fresh-frozen tissue.

## Sheet: Table S2
Table S2: Fatty acid metabolism-related genes
ABCD1
ABCD2
ACAA2
ACAD9
ACADL
ACADM
ACADS
ACADVL
ACAT1
ACSL1
ACSL3
ACSL4
ACSL5
ACSL6
ACSM1
ACSM2A
ACSM2B
ACSM3
ACSM4
ACSS1
ACSS2
ACSS3
CPT1A
CPT1B
CPT2
CRAT
CROT
ECHS1
ETFA
ETFB
ETFDH
HADH
HADHA
HADHB
HSD17B10
PEX11G
PEX13
PEX14
SLC25A20
ACAT2
ACAA1
EHHADH
ACOX3
ACOX1
ACADSB
GCDH
ACSBG1
ACSBG2
CPT1C
ECI1
ECI2
CYP4A11
CYP4A22
ADH1A
ADH1B
ADH1C
ADH7
ADH4
ADH5
ADH6
ALDH2
ALDH3A2
ALDH1B1
ALDH7A1
ALDH9A1
ACACA
ACACB
ACLY
FASN
MCAT
OLAH
OXSM
MECR
PPT1
PPT2
ELOVL1
ELOVL2
ELOVL3
ELOVL4
ELOVL5
ELOVL6
ELOVL7
HSD17B12
HACD2
HACD1
HACD4
HACD3
TECR
ACOT4
ACOT2
ACOT1
ACOT7
ACOT8
MIX23
DECR1
ECH1
FABP1
FABP2
HIBCH
HMGCL
HSD17B11
IDH1
ME1
MGLL
MLYCD
PCBD1
RETSAT
S100A10
SUCLG1
VNN1
CA2
ALDH1A1
HSD17B4
CA4
PTS
MAOA
HAO2
HSD17B7
MCEE
AUH
HPGD
FH
HMGCS2
ALAD
GPD1
ACO2
CBR1
GRHPR
G0S2
MDH2
HSP90AA1
BCKDHB
UROS
YWHAH
LDHA
CRYZ
RDH16
INMT
UGDH
GSTZ1
IDH3B
MDH1
CD36
SDHD
HSDL2
HMGCS1
SDHC
CD1D
GPD2
ALDH3A1
SLC22A5
PDHB
TDO2
NBN
PSME1
PPARA
NCAPH2
BPHL
ODC1
CA6
DLD
HCCS
EPHX1
DLST
FMO1
AOC3
UROD
KMT5A
UBE2L6
MIF
SUCLG2
CPOX
SMS
CBR3
NTHL1
CIDEA
IDI1
AADAT
REEP6
HSPH1
APEX1
NSDHL
ADIPOR2
ENO3
IDH3G
LGALS1
METAP1
ALDOA
LTC4S
D2HGDH
ADSL
SUCLA2
SDHA
XIST
OSTC
GLUL
GABARAPL1
AQP7
CYP1A1
PRDX6
ERP29
H2AZ1
GAPDHS
DHCR24
GAD2
PTPRG
IL4I1
TP53INP2
PDHA1
RAP1GDS1
CEL
BLVRA
SERINC1
BMPR1B
RDH11
ENO2
ABCC1
ACAD10
ACAD11
ACBD4
ACBD5
ACBD6
ACBD7
ACOT11
ACOT12
ACOT13
ACOT6
ACOT9
ACOX2
ACOXL
ACSF2
ACSF3
ACSM6
AKR1C3
ALOX12
ALOX12B
ALOX15
ALOX15B
ALOX5
ALOX5AP
ALOXE3
AMACR
AWAT1
CBR4
CYP1A2
CYP1B1
CYP2C19
CYP2C8
CYP2C9
CYP2J2
CYP2U1
CYP4B1
CYP4F11
CYP4F2
CYP4F22
CYP4F3
CYP4F8
CYP8B1
DBI
DECR2
DPEP1
DPEP2
DPEP3
EPHX2
FAAH
FAAH2
FADS1
FADS2
GGT1
GGT5
GPX1
GPX2
GPX4
HACL1
HPGDS
HSD17B3
HSD17B8
HTD2
LTA4H
MAPKAPK2
MID1IP1
MMAA
MMUT
MORC2
NDUFAB1
NUDT19
NUDT7
PCCA
PCCB
PCTP
PECR
PHYH
PLA2G4A
PON1
PON2
PON3
PPARD
PRKAA2
PRKAB2
PRKAG2
PRXL2B
PTGDS
PTGES
PTGES2
PTGES3
PTGIS
PTGR1
PTGR2
PTGS1
PTGS2
RXRA
SCD
SCD5
SCP2
SLC25A1
SLC25A17
SLC27A2
SLC27A3
TBXAS1
TECRL
THEM4
THEM5
THRSP

## Sheet: Table S3
Table S3: Sequences of Primers for RT-qPCR.
PRDX1	Forward	5′-GCACCATTGCTCAGGATTATG-3′
	Reverse	5′-GCCAACAGGGAGGTCATTTAC-3′
β-actin	Forward	5’-GCACCGTCAAGGCTGAGAAC-3′
	Reverse	5’-GGATCTCGCTCCTGGAAGATG-3′

## Sheet: Table S4.
Table S4: 300 genes related to HFS malignant cells from HDWGCNA analysis
Gene_name	module	kME
MYCL	blue	0.311437
TMEM106C	blue	0.312026
FAM3B	blue	0.312925
C1QBP	blue	0.316643
COX6A1	blue	0.318587
YIF1A	blue	0.318687
HNRNPF	blue	0.319903
PGRMC1	blue	0.32033
CD9	blue	0.320459
TMEM45B	blue	0.320579
ACSL5	blue	0.320609
MRPL36	blue	0.320916
COX8A	blue	0.32118
C9orf16	blue	0.321664
SLC44A1	blue	0.321905
PPARG	blue	0.321969
LYZ	blue	0.324037
VGLL1	blue	0.324281
NDUFS5	blue	0.324593
PCBD1	blue	0.324791
HPGD	blue	0.325156
SLC25A39	blue	0.325549
CCT5	blue	0.325556
GPR160	blue	0.32593
MTDH	blue	0.326763
JTB	blue	0.326915
PSMC4	blue	0.326971
CITED4	blue	0.328235
U2AF1	blue	0.329941
ACAA1	blue	0.330612
MMEL1	blue	0.331236
COX14	blue	0.331508
MCM3	blue	0.332306
ANXA11	blue	0.333403
SNHG18	blue	0.333832
PEX10	blue	0.333952
GTF3A	blue	0.334094
TMEM141	blue	0.336135
PPP4C	blue	0.336576
ZNF706	blue	0.336732
ST3GAL4	blue	0.340905
TSTD1	blue	0.340993
HLA-DRA	blue	0.341723
LGALS4	blue	0.342218
SHISA5	blue	0.342468
ANAPC11	blue	0.343638
TMEM179B	blue	0.345864
C1orf122	blue	0.34739
MPC2	blue	0.347714
HLA-DPB1	blue	0.347999
MRPS12	blue	0.34869
TWSG1	blue	0.350235
UPK2	blue	0.350276
GDPD3	blue	0.352627
PPT1	blue	0.352973
CFL1	blue	0.355239
NQO1	blue	0.355702
HLA-DPA1	blue	0.356562
TMEM54	blue	0.357489
APLP2	blue	0.357692
TMEM98	blue	0.357876
CLDN3	blue	0.359791
IGFBP3	blue	0.360002
BRK1	blue	0.363627
HINT2	blue	0.36388
HLA-A	blue	0.364727
UPK3A	blue	0.364781
CLDN7	blue	0.364954
LGALS3	blue	0.36598
VSIG2	blue	0.367957
PHGR1	blue	0.368964
SNRPB	blue	0.371592
HLA-DRB5	blue	0.373202
HMGN2	blue	0.373553
CYB5A	blue	0.374206
CHPT1	blue	0.375144
CNPY2	blue	0.3772
ECH1	blue	0.379936
ABHD12	blue	0.380796
DPM3	blue	0.385071
FBLN1	blue	0.388668
PSCA	blue	0.389453
DAP	blue	0.391513
KRT18	blue	0.392622
MGST1	blue	0.392864
CAP1	blue	0.394304
HMGN1	blue	0.397817
KRT20	blue	0.400013
RER1	blue	0.400094
NDUFC2	blue	0.40506
SPTSSB	blue	0.405125
KRT8	blue	0.414164
CISD3	blue	0.42948
PEBP1	blue	0.448481
SPINK1	blue	0.462389
PDCD6	blue	0.475492
HLA-B	blue	0.477767
NTAN1	blue	0.48177
RALBP1	blue	0.500069
HLA-C	blue	0.540404
MRPS15	green	0.237301
AKR7A2	green	0.239627
TMEM256	green	0.243673
NAPA	green	0.243715
LAMTOR4	green	0.248668
NAA10	green	0.25284
SLC39A1	green	0.255316
TXNDC12	green	0.255775
RPS29	green	0.256956
PIGF	green	0.257432
VTI1B	green	0.25945
ZDHHC4	green	0.260114
PMVK	green	0.26103
BAX	green	0.264484
RTN4	green	0.265974
AUP1	green	0.268098
NUDT22	green	0.269739
ARF5	green	0.271244
TAGLN2	green	0.271678
SRM	green	0.272757
CALM3	green	0.27696
SUMO2	green	0.278836
TMEM160	green	0.27951
MRPL23	green	0.280976
NDUFA1	green	0.283404
HSPE1	green	0.284536
ADRM1	green	0.285448
MEA1	green	0.287385
C7orf50	green	0.289137
TRAPPC1	green	0.289767
DRAP1	green	0.291262
BUD31	green	0.291906
VAMP8	green	0.292901
UQCRH	green	0.29395
SPATS2L	green	0.295385
TMEM134	green	0.296774
DBI	green	0.296988
SNRPD2	green	0.299818
POLE4	green	0.301751
COMMD6	green	0.303474
ARHGDIA	green	0.30688
RPL12	green	0.308941
MPG	green	0.309399
SNF8	green	0.309727
SNRPD1	green	0.311879
DGUOK	green	0.313968
TRMT112	green	0.317982
MRPL20	green	0.318575
RAD23A	green	0.319234
UBB	green	0.321218
SUPT4H1	green	0.325823
BOLA3	green	0.333472
FXYD3	green	0.333926
COX7A2L	green	0.334154
RPL35	green	0.338761
FKBP8	green	0.341506
RPS24	green	0.343257
KRTCAP2	green	0.344176
STUB1	green	0.352828
RPL17	green	0.353794
NME1	green	0.354912
RPS25	green	0.360489
FKBP1A	green	0.370177
MZT2B	green	0.373555
PRDX1	green	0.379301
RPS3A	green	0.382447
HINT1	green	0.382534
FTH1	green	0.387949
PPIB	green	0.390797
OST4	green	0.398671
SNCG	green	0.399761
P4HB	green	0.403975
PPP1CA	green	0.40752
RPL28	green	0.407866
RPL37A	green	0.408673
SPINT2	green	0.411789
TUBA1B	green	0.420142
RPL36A	green	0.423023
NDUFV2	green	0.426263
RPL13A	green	0.43294
TMA7	green	0.438842
RPL26	green	0.439914
NDUFS6	green	0.441698
ALDOA	green	0.446547
ARPC1B	green	0.446623
GAPDH	green	0.448336
RPL19	green	0.457304
RPL22	green	0.458386
SRSF9	green	0.462078
NHP2	green	0.465269
PHB	green	0.466135
YBX1	green	0.481877
PRELID1	green	0.482011
RPL27	green	0.490588
ARL6IP4	green	0.495472
GNG5	green	0.497667
RPL30	green	0.519175
RPL41	green	0.520681
RPS10	green	0.529124
RPL23A	green	0.529541
CLDN23	yellow	0.256852
SNRPN	yellow	0.257663
PFN2	yellow	0.259
ALDH7A1	yellow	0.26347
TUFM	yellow	0.263522
IL1A	yellow	0.264712
MMADHC	yellow	0.265086
SMARCB1	yellow	0.266221
COPS6	yellow	0.266762
BCAM	yellow	0.266795
COTL1	yellow	0.266919
LGALS9	yellow	0.268167
ANXA10	yellow	0.268485
IFT140	yellow	0.268609
ALDOC	yellow	0.269098
SOD2	yellow	0.269969
ADI1	yellow	0.270776
HILPDA	yellow	0.271666
GNPDA1	yellow	0.272703
SRSF7	yellow	0.272882
LAMTOR1	yellow	0.273494
ITGA3	yellow	0.273546
PLIN2	yellow	0.274238
BLCAP	yellow	0.27455
ZNF385A	yellow	0.2752
SLC3A2	yellow	0.27555
PSMB1	yellow	0.282945
PRSS22	yellow	0.283775
BNIP3	yellow	0.286379
TKT	yellow	0.287328
GPRC5C	yellow	0.28759
ADM	yellow	0.287646
GSTO1	yellow	0.28782
MTX2	yellow	0.289799
GNB2	yellow	0.291479
PRMT1	yellow	0.291866
SCN11A	yellow	0.292218
SLC25A5	yellow	0.292678
SERTAD1	yellow	0.292783
EIF3D	yellow	0.29337
PSMB3	yellow	0.293532
ZNRD1	yellow	0.295019
OCIAD2	yellow	0.296072
HS3ST1	yellow	0.300649
PSMC5	yellow	0.300988
EIF4A3	yellow	0.301453
MAP2K3	yellow	0.301988
GLRX3	yellow	0.302637
ISYNA1	yellow	0.302866
SLC16A3	yellow	0.303819
IGFBP7	yellow	0.30415
PPA1	yellow	0.306344
EMC4	yellow	0.307103
JUP	yellow	0.307238
PAIP2	yellow	0.311241
BTG1	yellow	0.311396
C16orf74	yellow	0.311619
TIMP3	yellow	0.311872
GHITM	yellow	0.314612
SRP14	yellow	0.319918
AKR1B10	yellow	0.320529
SPOCD1	yellow	0.322852
UBE2I	yellow	0.323283
PGK1	yellow	0.32512
VDAC2	yellow	0.329068
HMGA1	yellow	0.333134
RNF39	yellow	0.335668
PLAU	yellow	0.336021
LMO4	yellow	0.33702
SERINC2	yellow	0.337902
FOSL1	yellow	0.338488
QPCT	yellow	0.339558
ARHGDIB	yellow	0.339676
DDIT4	yellow	0.340228
MGAT1	yellow	0.342397
HSD17B2	yellow	0.344129
BTF3	yellow	0.348978
LDHA	yellow	0.350702
EEF1A1	yellow	0.353233
CLIC1	yellow	0.354459
HSPA8	yellow	0.355314
FCGRT	yellow	0.355467
GLRX	yellow	0.356485
PPIA	yellow	0.356649
AKR1B1	yellow	0.362757
ENO1	yellow	0.368544
SQSTM1	yellow	0.375297
RAB34	yellow	0.390613
TINAGL1	yellow	0.404409
TESC	yellow	0.410502
GSTM3	yellow	0.416891
LDHB	yellow	0.422991
KRT7	yellow	0.427974
CRTAC1	yellow	0.428941
CTSH	yellow	0.435357
CD63	yellow	0.448312
TPI1	yellow	0.464054
KRT19	yellow	0.473784
EIF1	yellow	0.4844
PKM	yellow	0.506612

## Sheet: Table S5
Table S5: 1205 DEGs between HFS malignant cells and LFS malignant cells
Gene	p_val	avg_log2FC	pct.1	pct.2	p_val_adj	difference
ISG15	0	1.16733	0.964	0.581	0	0.383
RER1	0	1.86787	0.928	0.349	0	0.579
PEX10	0	0.898997	0.634	0.041	0	0.593
TNFRSF14	0	0.616659	0.648	0.13	0	0.518
MMEL1	0	1.14908	0.68	0.06	0	0.62
AKR7A2	0	0.426205	0.745	0.167	0	0.578
PLA2G2F	0	0.588336	0.73	0.126	0	0.604
ID3	0	1.50612	0.933	0.435	0	0.498
HMGN2	0	0.81253	0.969	0.479	0	0.49
IFI6	0	1.59097	0.921	0.504	0	0.417
TMEM54	0	0.972764	0.859	0.296	0	0.563
MYCBP	0	0.544286	0.652	0.11	0	0.542
RHBDL2	0	0.640011	0.618	0.073	0	0.545
MYCL	0	0.475319	0.697	0.162	0	0.535
CAP1	0	1.00845	0.918	0.298	0	0.62
PPT1	0	1.10947	0.806	0.124	0	0.682
CITED4	0	1.10215	0.76	0.155	0	0.605
C1orf210	0	0.368906	0.456	0.042	0	0.414
ELOVL1	0	0.723127	0.839	0.185	0	0.654
CYP4B1	0	0.913078	0.749	0.204	0	0.545
CDKN2C	0	0.600573	0.505	0.052	0	0.453
DHCR24	0	0.584906	0.672	0.116	0	0.556
ACADM	0	0.606833	0.745	0.135	0	0.61
GNG5	0	0.731647	0.985	0.516	0	0.469
DDAH1	0	0.367258	0.524	0.066	0	0.458
ABCD3	0	0.561134	0.69	0.116	0	0.574
DENND2D	0	0.404206	0.583	0.085	0	0.498
HMGCS2	0	1.17999	0.774	0.191	0	0.583
CERS2	0	0.325447	0.563	0.089	0	0.474
S100A6	0	1.35881	1	0.992	0	0.008
SLC39A1	0	0.412719	0.689	0.12	0	0.569
DPM3	0	0.968621	0.908	0.343	0	0.565
MPC2	0	1.2783	0.939	0.349	0	0.59
SOAT1	0	0.45199	0.475	0.052	0	0.423
AXDND1	0	0.580304	0.504	0.033	0	0.471
EPHX1	0	0.712498	0.724	0.141	0	0.583
HADHB	0	0.558362	0.865	0.239	0	0.626
DUSP2	0	1.55007	0.787	0.139	0	0.648
IDH1	0	0.927686	0.966	0.39	0	0.576
IGFBP2	0	1.25122	0.679	0.13	0	0.549
PNKD	0	0.625513	0.878	0.237	0	0.641
BRK1	0	0.859975	0.992	0.587	0	0.405
PPARG	0	0.836576	0.85	0.242	0	0.608
GPD1L	0	0.831007	0.63	0.081	0	0.549
ACAA1	0	0.985123	0.827	0.12	0	0.707
RPSA	0	0.866635	1	0.876	0	0.124
SHISA5	0	0.991542	0.87	0.209	0	0.661
P4HTM	0	0.433614	0.579	0.074	0	0.505
TEX264	0	0.5917	0.801	0.208	0	0.593
ABHD14B	0	0.8209	0.723	0.089	0	0.634
ABHD14A	0	0.552751	0.627	0.084	0	0.543
ALAS1	0	0.744022	0.785	0.167	0	0.618
SUCLG2	0	0.453815	0.679	0.114	0	0.565
GATA2	0	0.758347	0.658	0.102	0	0.556
SPTSSB	0	1.03091	0.843	0.243	0	0.6
GPR160	0	0.612141	0.719	0.159	0	0.56
HADH	0	0.564699	0.698	0.115	0	0.583
HPGD	0	1.39454	0.96	0.484	0	0.476
SDHA	0	0.546965	0.707	0.107	0	0.6
PDCD6	0	1.2921	0.934	0.289	0	0.645
NDUFS6	0	0.991804	0.982	0.622	0	0.36
SEMA5A	0	1.15246	0.708	0.136	0	0.572
SNHG18	0	0.898776	0.832	0.265	0	0.567
DAP	0	0.996941	0.897	0.288	0	0.609
AMACR	0	0.52715	0.42	0.012	0	0.408
SKP2	0	0.377706	0.447	0.036	0	0.411
NADK2	0	0.52392	0.546	0.077	0	0.469
MCCC2	0	0.415592	0.621	0.104	0	0.517
HEXB	0	0.412141	0.647	0.128	0	0.519
LEAP2	0	1.40341	0.624	0.1	0	0.524
MATR3	0	0.422681	0.4	0.014	0	0.386
SPINK1	0	1.29212	0.982	0.463	0	0.519
CD74	0	1.95668	0.903	0.407	0	0.496
HLA-A	0	1.44817	0.962	0.513	0	0.449
HLA-C	0	1.86437	0.997	0.577	0	0.42
HLA-B	0	1.99928	0.996	0.645	0	0.351
HLA-DRA	0	1.79585	0.834	0.279	0	0.555
HLA-DRB5	0	2.06348	0.728	0.107	0	0.621
HLA-DRB1	0	0.938268	0.792	0.2	0	0.592
HLA-DQA1	0	1.11195	0.552	0.042	0	0.51
HLA-DQB1	0	0.907478	0.602	0.058	0	0.544
TAP1	0	0.46241	0.609	0.093	0	0.516
HLA-DMB	0	0.532841	0.453	0.019	0	0.434
HLA-DMA	0	0.769645	0.755	0.123	0	0.632
HLA-DPA1	0	1.65944	0.77	0.102	0	0.668
HLA-DPB1	0	1.74878	0.733	0.098	0	0.635
RPS10	0	0.917151	0.998	0.769	0	0.229
DNPH1	0	0.598312	0.79	0.217	0	0.573
MCM3	0	1.64608	0.662	0.086	0	0.576
GCLC	0	0.531536	0.687	0.14	0	0.547
SCIN	0	0.740079	0.533	0.04	0	0.493
CLDN3	0	0.807251	0.686	0.155	0	0.531
MDH2	0	0.686855	0.947	0.338	0	0.609
STEAP2	0	0.628675	0.627	0.096	0	0.531
BRI3	0	0.726893	0.911	0.324	0	0.587
PTN	0	1.25477	0.72	0.19	0	0.53
INSIG1	0	0.808608	0.768	0.189	0	0.579
PRDX4	0	0.656535	0.879	0.279	0	0.6
MID1IP1	0	0.423641	0.542	0.08	0	0.462
MAOA	0	1.1333	0.828	0.188	0	0.64
HSD17B10	0	0.455693	0.852	0.237	0	0.615
PGRMC1	0	0.747276	0.898	0.311	0	0.587
MTDH	0	0.896078	0.925	0.429	0	0.496
RPL30	0	1.34318	1	0.904	0	0.096
ZNF706	0	0.824522	0.931	0.42	0	0.511
THEM6	0	0.433276	0.67	0.136	0	0.534
HSF1	0	0.414581	0.608	0.098	0	0.51
STOML2	0	0.513112	0.834	0.232	0	0.602
HINT2	0	0.73117	0.834	0.181	0	0.653
FBP1	0	0.899253	0.865	0.164	0	0.701
PTGR1	0	1.40832	0.864	0.147	0	0.717
CDC26	0	0.451953	0.704	0.135	0	0.569
CRAT	0	0.501546	0.527	0.036	0	0.491
SURF1	0	0.396842	0.689	0.149	0	0.54
TMEM141	0	1.1007	0.888	0.293	0	0.595
NPDC1	0	0.731549	0.647	0.082	0	0.565
IFITM1	0	0.628311	0.409	0.017	0	0.392
PNPLA2	0	0.364716	0.724	0.169	0	0.555
UBE2L6	0	0.79757	0.763	0.132	0	0.631
ASRGL1	0	0.568031	0.398	0.013	0	0.385
TMEM179B	0	0.668072	0.886	0.243	0	0.643
COX8A	0	0.693617	0.998	0.743	0	0.255
MACROD1	0	0.395253	0.591	0.085	0	0.506
MRPL11	0	0.475829	0.796	0.19	0	0.606
POLD4	0	0.758794	0.673	0.087	0	0.586
NDUFC2	0	1.04465	0.984	0.487	0	0.497
SMCO4	0	0.539427	0.507	0.064	0	0.443
VSIG2	0	1.37918	0.951	0.379	0	0.572
EI24	0	0.687551	0.902	0.293	0	0.609
ST3GAL4	0	0.506327	0.762	0.156	0	0.606
TMEM45B	0	0.522803	0.649	0.115	0	0.534
APLP2	0	0.827111	0.894	0.321	0	0.573
IDI1	0	0.802225	0.857	0.238	0	0.619
AKR1C3	0	1.61892	0.973	0.338	0	0.635
PCBD1	0	1.15538	0.952	0.293	0	0.659
ANXA11	0	0.619761	0.876	0.247	0	0.629
GHITM	0	0.534212	0.814	0.214	0	0.6
SNCG	0	1.17569	0.977	0.625	0	0.352
PDLIM1	0	0.751638	0.884	0.255	0	0.629
PGAM1	0	0.71369	0.814	0.219	0	0.595
	0	0.865263	0.715	0.169	0	0.546
MRPL43	0	0.419609	0.685	0.142	0	0.543
ADD3	0	0.51662	0.6	0.111	0	0.489
ACSL5	0	0.713504	0.688	0.086	0	0.602
PRDX3	0	0.522921	0.815	0.206	0	0.609
BTBD16	0	0.761961	0.652	0.13	0	0.522
ECHS1	0	0.75331	0.897	0.245	0	0.652
FKBP4	0	0.38225	0.767	0.189	0	0.578
CD9	0	1.02947	0.999	0.797	0	0.202
LPCAT3	0	0.343275	0.524	0.067	0	0.457
PLBD1	0	0.49231	0.685	0.141	0	0.544
MGST1	0	0.910857	0.999	0.836	0	0.163
KRT8	0	0.910272	1	0.772	0	0.228
LYZ	0	4.01167	0.593	0.091	0	0.502
CHPT1	0	0.987741	0.743	0.128	0	0.615
PEBP1	0	1.11944	0.996	0.537	0	0.459
SRSF9	0	0.715064	0.955	0.353	0	0.602
PXMP2	0	0.645199	0.619	0.079	0	0.54
GTF3A	0	0.812561	0.847	0.24	0	0.607
EPSTI1	0	0.513498	0.515	0.063	0	0.452
FAM177A1	0	0.8827	0.893	0.354	0	0.539
LGALS3	0	1.06513	0.967	0.508	0	0.459
DHRS7	0	0.601086	0.742	0.145	0	0.597
COX16	0	0.798804	0.721	0.139	0	0.582
IFI27	0	1.64145	0.895	0.713	0	0.182
PHGR1	0	4.41168	0.656	0.058	0	0.598
PPP1R14D	0	0.55179	0.405	0.006	0	0.399
B2M	0	1.12121	1	0.964	0	0.036
SORD	0	0.986305	0.599	0.076	0	0.523
PEX11A	0	0.473935	0.488	0.05	0	0.438
METRN	0	0.504364	0.459	0.03	0	0.429
ECI1	0	0.385618	0.577	0.083	0	0.494
ATF7IP2	0	1.09514	0.695	0.156	0	0.539
NTAN1	0	1.69539	0.879	0.102	0	0.777
QPRT	0	0.642318	0.619	0.074	0	0.545
TMEM219	0	0.922674	0.941	0.45	0	0.491
ALDOA	0	1.4338	0.985	0.472	0	0.513
GDPD3	0	0.741863	0.655	0.128	0	0.527
DCTPP1	0	0.535253	0.764	0.171	0	0.593
SRCAP	0	0.446349	0.465	0.04	0	0.425
BCL7C	0	0.529765	0.742	0.166	0	0.576
VKORC1	0	0.551649	0.837	0.243	0	0.594
NQO1	0	0.870483	0.893	0.247	0	0.646
EMC6	0	0.409861	0.77	0.183	0	0.587
C1QBP	0	0.842077	0.89	0.238	0	0.652
ACADVL	0	0.380849	0.8	0.191	0	0.609
GABARAP	0	0.735477	0.647	0.105	0	0.542
CTDNEP1	0	0.368742	0.589	0.1	0	0.489
CLDN7	0	0.919348	0.948	0.387	0	0.561
EIF4A1	0	0.672888	0.9	0.279	0	0.621
CENPV	0	0.508306	0.464	0.03	0	0.434
UBB	0	0.843213	0.999	0.757	0	0.242
TMEM97	0	1.0234	0.893	0.221	0	0.672
IFT20	0	0.495429	0.813	0.202	0	0.611
POLDIP2	0	0.494122	0.728	0.136	0	0.592
TMEM98	0	0.739013	0.702	0.111	0	0.591
MMP28	0	0.778896	0.63	0.052	0	0.578
CISD3	0	1.04989	0.945	0.319	0	0.626
KRT20	0	0.900233	0.788	0.132	0	0.656
RAB5C	0	0.588661	0.88	0.263	0	0.617
IFI35	0	0.518098	0.585	0.089	0	0.496
SLC25A39	0	0.521092	0.861	0.255	0	0.606
SNF8	0	0.476484	0.77	0.176	0	0.594
PHB	0	0.757722	0.92	0.233	0	0.687
ACSF2	0	0.387077	0.547	0.059	0	0.488
MRPS7	0	0.483841	0.81	0.21	0	0.6
FASN	0	0.471403	0.628	0.106	0	0.522
NDUFV2	0	0.885074	0.958	0.313	0	0.645
TWSG1	0	0.700933	0.741	0.153	0	0.588
RALBP1	0	1.45551	0.955	0.48	0	0.475
ACAA2	0	0.743737	0.629	0.075	0	0.554
SEC11C	0	0.420084	0.725	0.151	0	0.574
CYB5A	0	1.20753	0.997	0.693	0	0.304
CNDP2	0	0.695954	0.836	0.219	0	0.617
CRLS1	0	0.524837	0.678	0.126	0	0.552
ABHD12	0	0.905409	0.872	0.206	0	0.666
ID1	0	1.05725	0.99	0.816	0	0.174
CFD	0	0.981748	0.614	0.083	0	0.531
OCEL1	0	0.349448	0.544	0.077	0	0.467
BST2	0	1.06599	0.852	0.28	0	0.572
LGALS4	0	3.06146	0.641	0.053	0	0.588
ECH1	0	2.75897	0.952	0.31	0	0.642
SIRT2	0	1.15222	0.706	0.126	0	0.58
NFKBIB	0	0.857511	0.667	0.102	0	0.565
MRPS12	0	2.1072	0.9	0.334	0	0.566
PAK4	0	0.677258	0.622	0.082	0	0.54
MED29	0	0.748239	0.69	0.158	0	0.532
ZFP36	0	2.20974	0.921	0.659	0	0.262
TIMM50	0	0.687902	0.696	0.12	0	0.576
PSMC4	0	1.39937	0.877	0.248	0	0.629
NAPA	0	0.389572	0.709	0.141	0	0.568
BCAT2	0	0.36181	0.695	0.137	0	0.558
PTOV1	0	0.423283	0.749	0.161	0	0.588
C19orf48	0	0.945855	0.683	0.123	0	0.56
KLK1	0	0.994285	0.418	0.006	0	0.412
KLK2	0	2.2822	0.427	0.004	0	0.423
ETFB	0	0.790338	0.868	0.224	0	0.644
TSEN34	0	0.721028	0.794	0.167	0	0.627
SLC25A1	0	0.454741	0.654	0.134	0	0.52
UPK3A	0	0.664248	0.744	0.166	0	0.578
FBLN1	0	1.28356	0.918	0.306	0	0.612
CBR1	0	0.482965	0.758	0.153	0	0.605
FAM3B	0	1.23482	0.827	0.203	0	0.624
MX1	0	0.82492	0.7	0.156	0	0.544
U2AF1	0	0.891201	0.691	0.098	0	0.593
OPN3	6.83241e-308	0.374276	0.486	0.056	1.08239e-303	0.43
HOXB7	4.32026e-307	0.414322	0.701	0.157	6.84415e-303	0.544
PYCR1	4.39695e-307	0.377483	0.536	0.076	6.96565e-303	0.46
SDC2	4.77418e-307	0.559388	0.405	0.025	7.56325e-303	0.38
TMC4	9.7314e-307	0.359759	0.641	0.126	1.54165e-302	0.515
GLRX5	7.49322e-306	0.436793	0.72	0.171	1.18708e-301	0.549
GCLM	8.13516e-306	0.438058	0.573	0.097	1.28877e-301	0.476
TAF9	2.24487e-305	0.425331	0.698	0.154	3.55632e-301	0.544
SCNN1A	4.9547e-305	0.433679	0.62	0.122	7.84923e-301	0.498
PPIE	6.99568e-305	0.405585	0.679	0.148	1.10825e-300	0.531
SREBF1	6.88175e-304	0.366935	0.571	0.099	1.09021e-299	0.472
NDFIP2	1.88273e-303	0.42717	0.778	0.199	2.98262e-299	0.579
TSPAN15	2.64431e-303	0.336463	0.518	0.072	4.18911e-299	0.446
COX6C	3.3131e-303	0.705498	0.999	0.875	5.24861e-299	0.124
GRHPR	5.51745e-303	0.355432	0.62	0.117	8.74074e-299	0.503
TM7SF2	6.07233e-302	0.36753	0.622	0.12	9.61978e-298	0.502
TRAF4	6.09047e-302	0.38154	0.85	0.237	9.64852e-298	0.613
DTD1	1.07482e-301	0.348368	0.587	0.102	1.70273e-297	0.485
PDZD11	4.17729e-301	0.383659	0.68	0.151	6.61766e-297	0.529
MPG	1.54956e-300	0.374145	0.673	0.144	2.45481e-296	0.529
CNPY2	5.58623e-300	0.614394	0.926	0.334	8.84971e-296	0.592
ARHGAP29	2.93312e-299	0.322474	0.526	0.077	4.64665e-295	0.449
SUPT4H1	2.9858e-299	0.324034	0.774	0.191	4.7301e-295	0.583
PHYH	8.63486e-299	0.352447	0.665	0.14	1.36793e-294	0.525
CYC1	1.07346e-298	0.666454	0.925	0.361	1.70057e-294	0.564
FBL	1.59942e-298	0.726818	0.87	0.337	2.5338e-294	0.533
TGFBR3	2.07971e-298	0.469982	0.518	0.076	3.29468e-294	0.442
FAM162A	3.56234e-298	0.792141	0.935	0.447	5.64346e-294	0.488
ATPAF1	6.97937e-298	0.332886	0.499	0.065	1.10567e-293	0.434
MAGIX	1.33229e-297	0.344873	0.474	0.055	2.11061e-293	0.419
TRAPPC6A	1.57816e-297	0.392971	0.748	0.184	2.50013e-293	0.564
SAMD4B	1.79833e-297	0.477745	0.59	0.116	2.84892e-293	0.474
SLC44A1	2.24454e-297	0.518639	0.727	0.19	3.5558e-293	0.537
DNAJC21	2.44733e-297	0.463091	0.69	0.16	3.87706e-293	0.53
ACOX1	2.46932e-297	0.382176	0.78	0.211	3.9119e-293	0.569
EIF1AY	2.55607e-297	0.436361	0.681	0.154	4.04932e-293	0.527
MAGED2	3.47764e-297	0.481924	0.706	0.171	5.50928e-293	0.535
KIF9	2.67891e-296	0.459719	0.58	0.106	4.24393e-292	0.474
NDUFAF3	3.12585e-296	0.660242	0.887	0.335	4.95198e-292	0.552
DBI	3.68218e-296	0.866353	0.999	0.804	5.83332e-292	0.195
C20orf27	6.73703e-296	0.307621	0.647	0.132	1.06728e-291	0.515
TMEM230	1.66615e-294	0.742653	0.96	0.491	2.63952e-290	0.469
NR1H2	2.31682e-294	0.313846	0.56	0.094	3.6703e-290	0.466
BLVRA	3.8954e-294	0.328708	0.486	0.06	6.17109e-290	0.426
HTATIP2	5.27023e-294	0.368451	0.674	0.146	8.34909e-290	0.528
BHMT	6.36895e-294	0.638205	0.476	0.061	1.00897e-289	0.415
EBPL	1.65347e-293	0.464593	0.8	0.221	2.61943e-289	0.579
MGLL	2.15128e-293	0.704417	0.439	0.045	3.40806e-289	0.394
PIGF	2.4396e-293	0.303007	0.679	0.146	3.86481e-289	0.533
FAM118A	3.2473e-293	0.309975	0.436	0.041	5.14438e-289	0.395
GBP4	7.62145e-293	0.430664	0.405	0.029	1.20739e-288	0.376
RPS6	6.154e-292	0.662334	1	0.991	9.74916e-288	0.009
G6PC3	1.12522e-291	0.322248	0.497	0.066	1.78258e-287	0.431
DRAM2	1.14239e-291	0.341778	0.686	0.155	1.80978e-287	0.531
MRPL36	1.72777e-290	0.617173	0.886	0.316	2.73713e-286	0.57
ACAT2	6.71725e-290	0.388532	0.485	0.062	1.06415e-285	0.423
TAX1BP3	7.82192e-290	0.590797	0.795	0.244	1.23915e-285	0.551
TFDP1	1.17395e-289	0.364753	0.675	0.151	1.85978e-285	0.524
TMEM106C	1.92523e-289	0.346529	0.687	0.159	3.04995e-285	0.528
GBP3	2.29692e-289	0.405942	0.521	0.082	3.63877e-285	0.439
ARHGDIA	4.92029e-289	0.370609	0.817	0.223	7.79473e-285	0.594
SULT1E1	7.23027e-289	0.812602	0.418	0.039	1.14542e-284	0.379
PSCA	1.96154e-288	0.528287	1	0.843	3.10748e-284	0.157
PNMT	1.99903e-288	0.830708	0.418	0.04	3.16687e-284	0.378
C5orf15	3.54641e-288	0.454274	0.651	0.144	5.61822e-284	0.507
EXOG	3.85442e-288	0.377345	0.429	0.041	6.10617e-284	0.388
FUNDC2	6.78002e-288	0.34297	0.632	0.13	1.07409e-283	0.502
ATP6V0E2	6.88793e-288	0.296236	0.453	0.049	1.09119e-283	0.404
LY6D	5.82045e-287	-2.205	0.133	0.517	9.22075e-283	-0.384
SGPL1	7.76763e-287	0.332858	0.569	0.103	1.23055e-282	0.466
TPGS2	1.07476e-286	0.37315	0.702	0.165	1.70263e-282	0.537
IGFBP5	1.33964e-286	0.897604	0.435	0.048	2.12225e-282	0.387
CTSE	1.47195e-286	0.850162	0.48	0.073	2.33186e-282	0.407
JOSD2	3.26254e-286	0.485569	0.772	0.213	5.16852e-282	0.559
RPL23A	6.47652e-286	0.662766	1	0.96	1.02601e-281	0.04
EPN1	5.1463e-285	0.336311	0.602	0.12	8.15276e-281	0.482
TSTD1	6.99117e-285	0.667892	0.983	0.629	1.10754e-280	0.354
NCOR1	8.0031e-285	0.443226	0.69	0.171	1.26785e-280	0.519
CMBL	1.94309e-284	0.408406	0.428	0.041	3.07824e-280	0.387
HMGCL	3.37557e-284	0.31205	0.587	0.11	5.34758e-280	0.477
ZDHHC4	8.69045e-284	0.297559	0.621	0.123	1.37674e-279	0.498
MRPL12	9.53374e-284	0.475791	0.869	0.268	1.51033e-279	0.601
CHCHD1	1.01007e-283	0.350277	0.717	0.176	1.60016e-279	0.541
CDC42EP5	2.94052e-283	0.478968	0.602	0.124	4.65837e-279	0.478
OXLD1	4.72578e-283	0.364406	0.703	0.168	7.48658e-279	0.535
HEBP1	1.03836e-282	0.366452	0.702	0.172	1.64497e-278	0.53
AP2B1	1.48276e-282	0.32574	0.604	0.12	2.34899e-278	0.484
OSR1	1.03844e-281	0.438731	0.438	0.048	1.64509e-277	0.39
SLC39A6	2.22592e-281	0.53013	0.806	0.248	3.52631e-277	0.558
C7orf50	4.59743e-281	0.372308	0.796	0.219	7.28325e-277	0.577
BECN1	5.28133e-281	0.310354	0.562	0.099	8.36668e-277	0.463
SLC35B1	2.11836e-280	0.319442	0.586	0.112	3.3559e-276	0.474
TJP2	2.37264e-280	0.325509	0.486	0.067	3.75874e-276	0.419
SNRNP25	2.443e-280	0.336865	0.564	0.102	3.87021e-276	0.462
RPL41	7.61062e-280	0.679843	1	0.985	1.20567e-275	0.015
LAMP1	1.12216e-279	0.492629	0.868	0.288	1.77772e-275	0.58
PFKL	1.14938e-279	0.326036	0.705	0.173	1.82085e-275	0.532
APOD	1.32313e-279	0.875778	0.475	0.073	2.09611e-275	0.402
CCT5	7.82002e-279	0.541464	0.833	0.27	1.23885e-274	0.563
ARPC1B	9.08315e-279	0.536807	0.907	0.306	1.43895e-274	0.601
CDIPT	1.08759e-278	0.291998	0.629	0.132	1.72297e-274	0.497
PLA2G12A	1.20865e-278	0.307998	0.582	0.109	1.91475e-274	0.473
SCGB2A1	3.19406e-278	0.587885	0.339	0.009	5.06002e-274	0.33
ZMPSTE24	3.51641e-278	0.369925	0.648	0.143	5.5707e-274	0.505
FIBP	6.18564e-278	0.439439	0.787	0.22	9.79929e-274	0.567
HOPX	1.27994e-277	0.394259	0.533	0.093	2.02768e-273	0.44
TMED5	1.89151e-277	0.433909	0.703	0.176	2.99654e-273	0.527
YIF1A	2.05105e-277	0.448879	0.865	0.277	3.24927e-273	0.588
SAT2	2.15637e-277	0.349842	0.718	0.182	3.41613e-273	0.536
SPAG7	4.06272e-277	0.299769	0.654	0.145	6.43615e-273	0.509
KIF22	4.14578e-277	0.479962	0.595	0.124	6.56775e-273	0.471
S100A8	6.28864e-277	-6.31453	0.066	0.412	9.96247e-273	-0.346
PSMF1	1.0128e-276	0.327173	0.716	0.175	1.60447e-272	0.541
WBP2	5.93389e-276	0.303323	0.681	0.159	9.40047e-272	0.522
PPP1R35	1.06709e-275	0.264153	0.56	0.101	1.69049e-271	0.459
MRPL23	2.83921e-275	0.372306	0.743	0.19	4.49787e-271	0.553
GTF3C6	4.6818e-275	0.413262	0.822	0.24	7.41691e-271	0.582
LPCAT1	7.97213e-275	0.342927	0.556	0.104	1.26295e-270	0.452
TAF10	1.65434e-274	0.318963	0.556	0.101	2.6208e-270	0.455
SIK1	3.66784e-274	0.429784	0.477	0.068	5.81058e-270	0.409
BUB3	9.08374e-273	0.326175	0.638	0.141	1.43905e-268	0.497
PSMD9	1.27871e-272	0.292768	0.502	0.078	2.02573e-268	0.424
PAQR8	2.48079e-272	0.324357	0.389	0.03	3.93007e-268	0.359
GOLPH3	6.59678e-272	0.453076	0.723	0.197	1.04506e-267	0.526
SCRN2	1.02491e-271	0.293143	0.457	0.058	1.62367e-267	0.399
SMIM4	1.17142e-271	0.395745	0.739	0.199	1.85576e-267	0.54
BCAS1	1.86129e-271	0.409379	0.664	0.162	2.94865e-267	0.502
ELOVL5	1.9738e-271	0.397454	0.493	0.074	3.1269e-267	0.419
PSMA5	3.60745e-271	0.420721	0.83	0.249	5.71491e-267	0.581
GBP2	5.03872e-271	0.365418	0.615	0.132	7.98235e-267	0.483
CCL15	6.36361e-271	0.496492	0.408	0.04	1.00812e-266	0.368
ARL14	7.29764e-271	0.331834	0.569	0.113	1.15609e-266	0.456
STEAP1	7.55225e-271	0.425012	0.586	0.122	1.19643e-266	0.464
PACRG	1.11183e-270	0.418393	0.389	0.032	1.76135e-266	0.357
TCEA2	1.55056e-270	0.299173	0.544	0.095	2.4564e-266	0.449
SLC25A4	4.4051e-270	0.284489	0.531	0.091	6.97856e-266	0.44
NDUFAB1	7.16794e-270	0.489687	0.944	0.351	1.13555e-265	0.593
COX6A1	7.21331e-270	0.593259	0.999	0.822	1.14273e-265	0.177
DLD	1.76639e-269	0.310752	0.541	0.096	2.79832e-265	0.445
RNF167	1.93764e-269	0.336121	0.714	0.185	3.06961e-265	0.529
ZNF32	3.32784e-269	0.30152	0.493	0.076	5.27196e-265	0.417
MAZ	4.34835e-269	0.315982	0.509	0.081	6.88866e-265	0.428
EID2	4.4722e-269	0.330713	0.386	0.03	7.08486e-265	0.356
METTL23	5.34074e-269	0.256373	0.571	0.109	8.46081e-265	0.462
CYHR1	2.39282e-268	0.408308	0.662	0.16	3.7907e-264	0.502
ACTG1	2.66154e-268	0.632884	0.999	0.833	4.21641e-264	0.166
TMEM42	2.81236e-268	0.293496	0.461	0.061	4.45534e-264	0.4
RHOU	3.76972e-268	0.33393	0.601	0.128	5.97199e-264	0.473
LARP6	5.02576e-268	0.3081	0.437	0.052	7.9618e-264	0.385
SFTPA2	1.27193e-267	0.415708	0.312	0.003	2.015e-263	0.309
AGR3	2.70477e-267	0.556832	0.438	0.056	4.2849e-263	0.382
UROS	4.09195e-267	0.280865	0.439	0.052	6.48247e-263	0.387
HMGN1	8.73348e-267	0.673141	0.991	0.67	1.38356e-262	0.321
COPS5	8.79487e-267	0.29169	0.609	0.129	1.39328e-262	0.48
PPP2R1A	9.54849e-267	0.345938	0.768	0.215	1.51267e-262	0.553
CD63	1.33574e-266	0.781621	1	0.814	2.11608e-262	0.186
SDHC	1.38812e-266	0.507272	0.929	0.34	2.19906e-262	0.589
MRPS23	1.69594e-266	0.326325	0.655	0.152	2.68672e-262	0.503
MALAT1	6.31861e-266	-1.32767	0.998	0.967	1.00099e-261	0.031
SMARCE1	7.62867e-266	0.321659	0.6	0.126	1.20853e-261	0.474
PRPS2	2.82052e-265	0.563351	0.619	0.147	4.46827e-261	0.472
GRN	4.50681e-265	0.711604	0.929	0.41	7.1397e-261	0.519
GLUL	4.5521e-265	0.599374	0.948	0.419	7.21144e-261	0.529
MRPS14	4.96921e-265	0.310871	0.731	0.188	7.87223e-261	0.543
TM9SF3	9.65328e-265	0.378441	0.695	0.18	1.52927e-260	0.515
MPC1	9.98814e-264	0.27304	0.606	0.128	1.58232e-259	0.478
BTG2	3.66024e-263	0.799334	0.949	0.565	5.79855e-259	0.384
HSD17B11	3.48915e-262	0.581092	0.761	0.233	5.5275e-258	0.528
IL10RB	7.56702e-262	0.300552	0.486	0.075	1.19877e-257	0.411
SPINT2	8.9174e-262	0.686063	0.986	0.539	1.41269e-257	0.447
FDX1	9.48206e-262	0.434504	0.742	0.21	1.50215e-257	0.532
IFI44L	1.11683e-261	0.390702	0.585	0.13	1.76928e-257	0.455
TNNC1	2.07907e-261	0.41923	0.462	0.067	3.29366e-257	0.395
KLHDC2	3.88249e-261	0.285761	0.593	0.124	6.15064e-257	0.469
IFI44	7.6404e-261	0.400371	0.58	0.125	1.21039e-256	0.455
EMC10	9.14763e-261	0.266608	0.627	0.137	1.44917e-256	0.49
CCT7	4.43954e-260	0.349505	0.737	0.202	7.03312e-256	0.535
MMAB	6.60259e-260	0.282925	0.537	0.099	1.04598e-255	0.438
IFITM3	9.40444e-260	0.899098	0.819	0.395	1.48985e-255	0.424
KCNJ15	5.022e-259	0.284309	0.547	0.104	7.95586e-255	0.443
UCHL3	5.23163e-259	0.254169	0.591	0.124	8.28795e-255	0.467
HAGH	6.40342e-259	0.255773	0.569	0.113	1.01443e-254	0.456
CDC42EP4	1.36573e-258	0.350387	0.578	0.124	2.16358e-254	0.454
COPS7A	1.76569e-258	0.292312	0.56	0.11	2.79721e-254	0.45
PSMC1	2.76507e-258	0.265899	0.653	0.157	4.38042e-254	0.496
CRYL1	7.44249e-258	0.283228	0.435	0.055	1.17904e-253	0.38
ALOX5	2.01868e-257	0.33657	0.459	0.067	3.19799e-253	0.392
TMEM254	2.22679e-257	0.27122	0.445	0.059	3.52768e-253	0.386
SIPA1	2.65752e-257	0.288312	0.535	0.1	4.21004e-253	0.435
CHMP2B	3.26101e-257	0.475646	0.884	0.311	5.16609e-253	0.573
SLC4A4	3.7362e-257	0.362833	0.315	0.007	5.91888e-253	0.308
PDHA1	5.23969e-257	0.294559	0.515	0.09	8.30072e-253	0.425
MLF2	6.24056e-257	0.46123	0.893	0.304	9.88629e-253	0.589
ENDOG	9.51499e-257	0.259688	0.37	0.028	1.50737e-252	0.342
REEP6	1.05443e-256	0.298682	0.489	0.079	1.67042e-252	0.41
EPCAM	1.22518e-256	0.381254	0.839	0.268	1.94093e-252	0.571
ARRDC1	1.81348e-256	0.26279	0.623	0.14	2.87292e-252	0.483
POLE4	2.34979e-256	0.401654	0.82	0.251	3.72254e-252	0.569
YPEL3	3.23882e-256	0.392136	0.788	0.25	5.13093e-252	0.538
RRAGC	6.49198e-256	0.275521	0.528	0.095	1.02846e-251	0.433
RNF135	8.53975e-256	0.295832	0.434	0.056	1.35287e-251	0.378
SNRPB	9.15244e-256	0.61843	0.968	0.494	1.44993e-251	0.474
ZNF580	9.67834e-256	0.289654	0.549	0.107	1.53324e-251	0.442
S100A5	2.19039e-255	0.296997	0.345	0.02	3.47002e-251	0.325
TADA3	3.05657e-255	0.317973	0.677	0.17	4.84221e-251	0.507
ITPA	3.59749e-255	0.314842	0.76	0.211	5.69915e-251	0.549
ACSL1	8.13621e-255	0.320754	0.532	0.101	1.28894e-250	0.431
TXNDC12	8.96679e-255	0.2835	0.657	0.157	1.42052e-250	0.5
ARF5	1.06724e-254	0.287226	0.771	0.213	1.69072e-250	0.558
SDF2	1.69362e-254	0.347593	0.742	0.205	2.68304e-250	0.537
CISD1	2.66045e-254	0.27326	0.607	0.133	4.21469e-250	0.474
MAN1A1	1.0476e-253	0.367715	0.576	0.123	1.65962e-249	0.453
MRPL15	1.17975e-253	0.31603	0.672	0.169	1.86896e-249	0.503
EBNA1BP2	1.32525e-253	0.296771	0.69	0.176	2.09946e-249	0.514
FUOM	1.37814e-253	0.30884	0.384	0.035	2.18325e-249	0.349
ACACA	5.49883e-253	0.291419	0.413	0.047	8.71124e-249	0.366
NSFL1C	1.17177e-252	0.259107	0.682	0.17	1.85631e-248	0.512
MRPS28	2.03628e-252	0.268191	0.55	0.108	3.22587e-248	0.442
NUDCD2	2.30842e-252	0.284166	0.672	0.165	3.657e-248	0.507
CCDC57	2.56505e-252	0.343198	0.576	0.124	4.06355e-248	0.452
NDUFB9	3.13017e-252	0.623816	0.988	0.571	4.95881e-248	0.417
PTPMT1	4.3636e-252	0.270962	0.548	0.107	6.91281e-248	0.441
SLC50A1	5.55302e-252	0.355318	0.692	0.184	8.7971e-248	0.508
COPRS	6.25198e-252	0.26343	0.595	0.129	9.90438e-248	0.466
GSDMD	7.98168e-252	0.290337	0.578	0.122	1.26446e-247	0.456
LAMC1	1.63787e-251	0.307897	0.445	0.063	2.59472e-247	0.382
TECR	4.00631e-251	0.327951	0.837	0.259	6.34679e-247	0.578
SCPEP1	1.60134e-250	0.353301	0.605	0.139	2.53685e-246	0.466
C9orf116	1.90609e-250	0.292834	0.428	0.055	3.01963e-246	0.373
HIBADH	1.99325e-250	0.268457	0.521	0.095	3.15771e-246	0.426
OAS1	2.78158e-250	0.359256	0.699	0.194	4.40657e-246	0.505
SLC26A2	3.08618e-250	0.624638	0.4	0.047	4.88912e-246	0.353
MRPL49	3.18411e-250	0.292146	0.439	0.06	5.04426e-246	0.379
HMGCS1	6.46997e-250	0.497046	0.811	0.273	1.02497e-245	0.538
MT-ND5	1.24057e-249	-1.79789	0.972	0.888	1.96531e-245	0.084
TUSC1	2.24469e-249	0.287658	0.396	0.043	3.55605e-245	0.353
RAB20	3.14202e-249	0.264033	0.42	0.052	4.97759e-245	0.368
HDHD3	7.33123e-249	0.260778	0.526	0.099	1.16141e-244	0.427
PPCS	1.35069e-248	0.444827	0.817	0.268	2.13977e-244	0.549
ITGB1BP1	1.3727e-248	0.297134	0.627	0.15	2.17462e-244	0.477
NSMCE1	1.92609e-248	0.27529	0.679	0.169	3.05132e-244	0.51
HMGB2	2.64653e-248	0.384549	0.783	0.243	4.19263e-244	0.54
EBAG9	2.80314e-248	0.31227	0.66	0.165	4.44073e-244	0.495
MLX	4.7395e-248	0.256002	0.5	0.087	7.50832e-244	0.413
GLUD1	4.74302e-248	0.28002	0.586	0.128	7.51389e-244	0.458
PM20D1	5.62317e-248	0.473291	0.387	0.04	8.90823e-244	0.347
RBCK1	1.12398e-247	0.441258	0.845	0.278	1.78061e-243	0.567
RAB3B	1.94425e-247	0.323481	0.313	0.01	3.08009e-243	0.303
FUCA1	4.12983e-247	0.305786	0.621	0.146	6.54248e-243	0.475
ARPC1A	6.29893e-247	0.440837	0.888	0.311	9.97877e-243	0.577
TMBIM1	1.04781e-246	0.375416	0.686	0.184	1.65993e-242	0.502
NDUFS5	1.13107e-246	0.610034	0.997	0.752	1.79185e-242	0.245
TMEM218	2.2713e-246	0.258363	0.435	0.06	3.5982e-242	0.375
GSTO2	4.19926e-246	0.293972	0.436	0.061	6.65247e-242	0.375
TP53I13	9.55571e-246	0.266862	0.532	0.104	1.51382e-241	0.428
TRAK1	1.00208e-245	0.399027	0.745	0.225	1.58749e-241	0.52
NIT2	1.57553e-245	0.303395	0.692	0.18	2.49596e-241	0.512
CMC1	1.6577e-245	0.279241	0.696	0.181	2.62613e-241	0.515
RPS11	2.17534e-245	0.768152	1	0.941	3.44617e-241	0.059
S100A9	2.40083e-245	-4.1383	0.238	0.543	3.8034e-241	-0.305
HSPB11	3.04449e-245	0.393632	0.818	0.262	4.82308e-241	0.556
VGLL1	6.56271e-245	0.402647	0.669	0.184	1.03966e-240	0.485
COMMD7	8.90666e-245	0.309896	0.764	0.217	1.41099e-240	0.547
APP	1.06337e-244	0.331695	0.76	0.224	1.6846e-240	0.536
COA4	1.33287e-244	0.390093	0.818	0.254	2.11154e-240	0.564
MANBAL	1.53343e-244	0.260694	0.672	0.17	2.42926e-240	0.502
CA2	5.20901e-244	0.484377	0.344	0.024	8.25211e-240	0.32
SAYSD1	7.09065e-244	0.254292	0.432	0.059	1.1233e-239	0.373
OGFOD3	8.36922e-244	0.271456	0.467	0.075	1.32585e-239	0.392
TIMM17B	1.06465e-243	0.417372	0.833	0.271	1.68662e-239	0.562
MAF1	1.56579e-243	0.338061	0.734	0.209	2.48053e-239	0.525
FADS1	2.81473e-243	0.326723	0.327	0.017	4.45909e-239	0.31
DGCR6L	4.95718e-243	0.27795	0.704	0.186	7.85316e-239	0.518
SUCLG1	5.07202e-243	0.322679	0.74	0.211	8.03509e-239	0.529
DEGS2	5.4365e-243	0.357668	0.424	0.058	8.6125e-239	0.366
PSMB9	8.26061e-243	0.387962	0.641	0.161	1.30865e-238	0.48
UQCRC1	1.76059e-242	0.309107	0.829	0.256	2.78913e-238	0.573
FTL	3.70023e-242	0.808218	1	0.984	5.8619e-238	0.016
MAGEF1	5.4798e-242	0.265602	0.556	0.117	8.68111e-238	0.439
RAB4A	6.90065e-242	0.398057	0.805	0.249	1.0932e-237	0.556
PPA1	8.49106e-242	0.420036	0.826	0.272	1.34515e-237	0.554
WRAP73	1.12887e-241	0.276477	0.443	0.065	1.78836e-237	0.378
CRYZ	4.32201e-241	0.281564	0.427	0.059	6.84693e-237	0.368
PRAF2	4.73682e-241	0.273994	0.507	0.095	7.50406e-237	0.412
MGMT	6.11887e-241	0.301589	0.707	0.19	9.69351e-237	0.517
MEA1	7.02134e-241	0.369058	0.82	0.259	1.11232e-236	0.561
RPL29	1.1424e-240	0.711278	1	0.954	1.80978e-236	0.046
MRPS16	3.04886e-240	0.288016	0.726	0.201	4.83e-236	0.525
CBR3	4.31297e-240	0.271918	0.368	0.034	6.83261e-236	0.334
ARL1	1.78506e-239	0.287478	0.762	0.221	2.82789e-235	0.541
CISD2	1.85258e-239	0.316091	0.791	0.24	2.93486e-235	0.551
CLEC11A	2.33659e-239	0.312804	0.345	0.026	3.70163e-235	0.319
ZNF688	2.4024e-239	0.251143	0.417	0.054	3.80588e-235	0.363
SPATS2L	3.02298e-239	0.45796	0.875	0.313	4.78901e-235	0.562
ACO2	4.44885e-239	0.267749	0.426	0.059	7.04786e-235	0.367
ANKRD22	6.40605e-239	0.34199	0.344	0.026	1.01485e-234	0.318
BLOC1S1	6.6462e-239	0.518559	0.933	0.41	1.05289e-234	0.523
UPF3A	6.98696e-239	0.277655	0.661	0.169	1.10687e-234	0.492
KLHDC9	2.18707e-238	0.272267	0.359	0.031	3.46475e-234	0.328
APOL1	2.82478e-238	0.391872	0.666	0.188	4.47501e-234	0.478
MRPS26	3.62244e-238	0.423508	0.861	0.296	5.73867e-234	0.565
ZDHHC12	3.9414e-238	0.286852	0.707	0.193	6.24396e-234	0.514
GDE1	4.94249e-238	0.267959	0.61	0.145	7.82989e-234	0.465
ATP6V1C1	2.84162e-237	0.292914	0.536	0.11	4.5017e-233	0.426
VPS25	3.97472e-237	0.257757	0.654	0.166	6.29676e-233	0.488
FTH1	4.35163e-237	0.548915	0.998	0.875	6.89385e-233	0.123
TXNL4A	7.69463e-237	0.371526	0.792	0.251	1.21898e-232	0.541
IFIT3	1.3181e-236	0.543586	0.37	0.039	2.08813e-232	0.331
YBX1	1.85618e-236	0.61441	0.998	0.806	2.94056e-232	0.192
ZHX1	2.26965e-236	0.339273	0.54	0.116	3.59559e-232	0.424
PSMB8	8.61511e-236	0.369932	0.779	0.237	1.36481e-231	0.542
AP1M2	1.63171e-235	0.276226	0.62	0.153	2.58495e-231	0.467
DNAJC19	4.37521e-235	0.338189	0.845	0.277	6.93121e-231	0.568
SPATS2	9.011e-235	0.278736	0.484	0.087	1.42752e-230	0.397
SH3BP5	3.63307e-234	0.26634	0.382	0.043	5.75551e-230	0.339
ATP1B1	7.96076e-234	0.452203	0.845	0.346	1.26114e-229	0.499
TUBA1B	1.32121e-233	0.699198	0.929	0.42	2.09307e-229	0.509
LACTB2	1.62627e-233	0.261102	0.499	0.094	2.57634e-229	0.405
SMAGP	2.09426e-233	0.27621	0.6	0.146	3.31773e-229	0.454
PMVK	2.10276e-233	0.307964	0.799	0.245	3.33119e-229	0.554
MRPL4	2.88922e-233	0.278697	0.667	0.176	4.57711e-229	0.491
2025-03-01	9.74074e-233	0.280616	0.318	0.018	1.54313e-228	0.3
SNX5	1.23473e-232	0.275458	0.693	0.187	1.95606e-228	0.506
ZNHIT3	1.48788e-232	0.250475	0.63	0.156	2.35711e-228	0.474
CLPTM1L	1.59071e-232	0.26933	0.62	0.157	2.52e-228	0.463
NFIB	1.5926e-232	0.346923	0.569	0.133	2.523e-228	0.436
COX14	3.13644e-232	0.534166	0.953	0.427	4.96875e-228	0.526
AP1S1	6.46784e-232	0.333974	0.833	0.268	1.02464e-227	0.565
RALGAPA2	8.50476e-232	0.281757	0.553	0.123	1.34732e-227	0.43
VAMP2	1.26279e-231	0.540914	0.788	0.284	2.00051e-227	0.504
PPP1R3C	2.02335e-231	0.46026	0.335	0.026	3.20539e-227	0.309
PRDX1	2.64538e-231	0.651632	0.997	0.681	4.1908e-227	0.316
CYSTM1	3.4267e-231	0.448447	0.813	0.276	5.42858e-227	0.537
SLC31A2	3.74604e-231	0.267976	0.325	0.021	5.93448e-227	0.304
PIM3	1.03891e-230	0.33253	0.726	0.217	1.64585e-226	0.509
PEX2	1.15897e-230	0.278817	0.635	0.16	1.83604e-226	0.475
NDUFA8	1.36327e-230	0.285033	0.759	0.223	2.15969e-226	0.536
CKB	2.16611e-230	1.27831	0.667	0.208	3.43156e-226	0.459
PLP2	2.54163e-230	0.542557	0.814	0.295	4.02645e-226	0.519
SHARPIN	3.42438e-230	0.280723	0.655	0.172	5.42491e-226	0.483
S100A4	1.59435e-229	1.13155	0.826	0.325	2.52577e-225	0.501
TSKU	5.95762e-229	0.338684	0.428	0.067	9.43806e-225	0.361
PTGES2	1.09405e-228	0.250622	0.438	0.069	1.73319e-224	0.369
TMEM64	1.35581e-228	0.297104	0.41	0.058	2.14788e-224	0.352
TGM2	2.59851e-228	0.729339	0.353	0.037	4.11656e-224	0.316
PFN1	9.34666e-228	0.580641	0.999	0.875	1.4807e-223	0.124
ARL6IP4	1.55886e-227	0.527118	0.957	0.406	2.46954e-223	0.551
GLO1	1.743e-227	0.40142	0.842	0.286	2.76125e-223	0.556
NXT1	2.71031e-227	0.254589	0.689	0.186	4.29367e-223	0.503
STUB1	3.11573e-227	0.283751	0.804	0.245	4.93594e-223	0.559
ZCRB1	4.45155e-227	0.440597	0.887	0.326	7.05214e-223	0.561
SLC35B2	6.01004e-227	0.280102	0.43	0.068	9.52111e-223	0.362
HSPA1A	1.24118e-226	-1.55978	0.17	0.509	1.96627e-222	-0.339
PRMT1	1.52581e-226	0.301567	0.725	0.212	2.41719e-222	0.513
TCTEX1D2	1.73737e-226	0.272558	0.446	0.075	2.75234e-222	0.371
BOLA3	1.28589e-225	0.323323	0.79	0.248	2.03711e-221	0.542
ODF2L	1.65866e-225	0.588963	0.768	0.268	2.62765e-221	0.5
RDX	1.70567e-225	0.59977	0.7	0.232	2.70212e-221	0.468
RPL34	1.81874e-225	-1.11434	1	0.982	2.88125e-221	0.018
PKIB	4.18077e-225	0.298798	0.355	0.036	6.62318e-221	0.319
IDH3B	4.28198e-225	0.254052	0.578	0.136	6.78352e-221	0.442
PABPC4	5.61145e-225	0.318114	0.773	0.251	8.88965e-221	0.522
TMEM30B	6.81203e-225	0.256601	0.542	0.119	1.07916e-220	0.423
PSMC5	9.62759e-225	0.358527	0.81	0.266	1.5252e-220	0.544
HAX1	1.09834e-224	0.291239	0.786	0.24	1.73999e-220	0.546
TOX3	1.41013e-224	0.29811	0.479	0.091	2.23393e-220	0.388
ERP29	1.84887e-224	0.462423	0.942	0.387	2.92897e-220	0.555
DCXR	2.10372e-224	0.502764	0.907	0.381	3.33271e-220	0.526
SMAP2	2.89443e-224	0.280694	0.392	0.052	4.58536e-220	0.34
EMC4	4.21238e-224	0.292777	0.709	0.203	6.67325e-220	0.506
SMS	9.7145e-224	0.348171	0.84	0.293	1.53897e-219	0.547
ICMT	2.68473e-223	0.252902	0.473	0.088	4.25314e-219	0.385
RAD23A	4.94938e-223	0.346595	0.863	0.3	7.84081e-219	0.563
SDHB	5.80418e-223	0.303079	0.76	0.231	9.19498e-219	0.529
CPQ	7.9061e-223	0.265466	0.357	0.038	1.25248e-218	0.319
RCN1	1.44417e-222	0.492542	0.782	0.262	2.28785e-218	0.52
CTSL	1.60792e-222	0.280062	0.566	0.136	2.54727e-218	0.43
RNASET2	2.01399e-222	0.316407	0.84	0.305	3.19056e-218	0.535
MRPL24	6.60099e-222	0.255352	0.755	0.225	1.04573e-217	0.53
SH3GLB1	3.03413e-221	0.421752	0.868	0.323	4.80666e-217	0.545
GALM	3.43424e-221	0.262505	0.381	0.048	5.44053e-217	0.333
RPS16	4.41121e-221	1.64845	1	0.977	6.98823e-217	0.023
SCNN1B	4.66236e-221	0.287024	0.509	0.109	7.38611e-217	0.4
C1orf122	1.18356e-220	0.413895	0.769	0.248	1.875e-216	0.521
ADIPOR1	1.5936e-220	0.344848	0.777	0.25	2.52459e-216	0.527
NME1	2.00577e-220	0.458349	0.891	0.344	3.17755e-216	0.547
TUBG1	3.88414e-220	0.254163	0.422	0.066	6.15326e-216	0.356
NANS	1.09059e-219	0.293923	0.582	0.143	1.72771e-215	0.439
DYNLT3	1.14257e-219	0.291589	0.739	0.226	1.81006e-215	0.513
HMGN3	1.71686e-219	0.426176	0.893	0.34	2.71984e-215	0.553
MYBPC1	2.61808e-219	0.506523	0.307	0.02	4.14756e-215	0.287
ATRAID	2.69282e-219	0.518305	0.948	0.424	4.26597e-215	0.524
SLC9A1	1.53978e-218	0.256572	0.397	0.057	2.43932e-214	0.34
SOD1	2.19268e-218	0.62203	0.992	0.752	3.47365e-214	0.24
BMP2	2.6522e-218	0.307247	0.525	0.12	4.20162e-214	0.405
UGT2B15	3.53171e-218	0.398656	0.409	0.064	5.59494e-214	0.345
TUFM	5.28074e-218	0.421182	0.898	0.342	8.36575e-214	0.556
TMA7	1.17146e-217	0.69599	0.999	0.836	1.85582e-213	0.163
OAS2	5.3779e-217	0.370564	0.465	0.091	8.51968e-213	0.374
P4HB	5.40637e-217	0.531685	0.965	0.456	8.56477e-213	0.509
SERF2	1.77277e-216	0.480859	1	0.963	2.80843e-212	0.037
C2	1.22304e-215	0.273281	0.287	0.013	1.93754e-211	0.274
PRELID1	1.45546e-215	0.441093	0.923	0.362	2.30574e-211	0.561
PPP1CA	6.68001e-215	0.411039	0.923	0.364	1.05825e-210	0.559
NUDT14	1.04384e-214	0.261413	0.514	0.111	1.65365e-210	0.403
STAT1	1.08657e-214	0.294665	0.662	0.186	1.72135e-210	0.476
RPL31	2.73321e-213	-0.676086	1	0.981	4.32995e-209	0.019
SSNA1	4.64418e-213	0.260104	0.808	0.262	7.35731e-209	0.546
RARRES1	1.51203e-212	0.904881	0.646	0.247	2.39536e-208	0.399
RGS16	7.50723e-212	0.461555	0.491	0.11	1.1893e-207	0.381
SRI	1.32015e-211	0.558607	0.976	0.501	2.09138e-207	0.475
ANAPC11	1.3719e-211	0.55624	0.986	0.636	2.17337e-207	0.35
SARS2	2.17097e-211	0.250259	0.329	0.031	3.43925e-207	0.298
UPK3B	1.2064e-210	0.642173	0.509	0.131	1.91118e-206	0.378
CORO1B	1.26638e-210	0.253368	0.688	0.2	2.0062e-206	0.488
XAF1	1.32237e-210	0.280733	0.361	0.045	2.09491e-206	0.316
IGFBP4	1.4825e-210	0.267173	0.634	0.176	2.34858e-206	0.458
METTL9	3.35401e-210	0.278933	0.818	0.269	5.31342e-206	0.549
RPL19	3.65297e-210	0.383666	1	0.976	5.78704e-206	0.024
CFL1	3.99429e-210	0.582385	0.999	0.886	6.32775e-206	0.113
RPIA	8.33895e-210	0.293887	0.553	0.136	1.32106e-205	0.417
PRR13	5.82392e-208	0.454268	0.943	0.403	9.22625e-204	0.54
SQLE	4.95113e-207	0.424453	0.806	0.295	7.84358e-203	0.511
SOCS3	1.02287e-206	0.601368	0.518	0.136	1.62043e-202	0.382
NENF	2.16465e-206	0.65934	0.934	0.537	3.42924e-202	0.397
NUDT4	2.44871e-206	0.351744	0.797	0.27	3.87925e-202	0.527
IFT57	6.62051e-206	0.257603	0.487	0.105	1.04882e-201	0.382
ZNF615	8.70642e-206	0.265513	0.296	0.02	1.37927e-201	0.276
ASAH1	2.14472e-205	0.470161	0.929	0.395	3.39767e-201	0.534
TSPAN6	5.07073e-205	0.464728	0.85	0.36	8.03305e-201	0.49
CNOT6L	7.74142e-205	0.325952	0.476	0.103	1.2264e-200	0.373
DGAT2	2.5329e-204	0.295498	0.376	0.055	4.01263e-200	0.321
BAX	4.14045e-204	0.277499	0.835	0.285	6.55931e-200	0.55
SMPDL3A	5.9511e-204	0.251012	0.36	0.047	9.42773e-200	0.313
LAGE3	2.04093e-203	0.369701	0.845	0.315	3.23325e-199	0.53
S100A7	2.3795e-203	-5.50424	0.011	0.261	3.7696e-199	-0.25
TMSB10	2.95861e-203	-0.76502	0.998	0.983	4.68703e-199	0.015
KRT18	3.35532e-203	0.664344	0.998	0.756	5.3155e-199	0.242
COPZ1	2.50293e-202	0.315781	0.824	0.283	3.96515e-198	0.541
CSTB	6.69604e-202	0.261358	1	0.9	1.06079e-197	0.1
SRSF5	5.27815e-201	0.555187	0.956	0.504	8.36164e-197	0.452
S100A2	8.3955e-201	-2.66493	0.395	0.624	1.33002e-196	-0.229
FHL2	8.8398e-201	0.394074	0.608	0.179	1.4004e-196	0.429
GDF15	1.85924e-200	0.418935	0.861	0.37	2.94541e-196	0.491
FDPS	4.26008e-200	0.484923	0.832	0.313	6.74881e-196	0.519
PFN2	4.3483e-200	0.267756	0.761	0.252	6.88858e-196	0.509
RPS20	8.34913e-200	0.570718	1	0.952	1.32267e-195	0.048
ZNF350	3.71704e-199	0.257687	0.345	0.044	5.88854e-195	0.301
GOLM1	9.60331e-199	0.277132	0.475	0.103	1.52136e-194	0.372
PPP4C	3.20411e-198	0.366713	0.946	0.401	5.07595e-194	0.545
COL9A2	2.13517e-197	0.250033	0.388	0.064	3.38253e-193	0.324
PPDPF	2.63034e-197	0.565479	0.999	0.944	4.16698e-193	0.055
TPT1	1.98592e-196	0.48311	1	0.923	3.14609e-192	0.077
TPD52	5.86134e-196	0.318691	0.725	0.237	9.28553e-192	0.488
TMEM134	5.73221e-195	0.458409	0.902	0.375	9.08097e-191	0.527
KRTCAP2	6.72758e-195	0.461143	0.905	0.42	1.06578e-190	0.485
CYB5R3	7.28002e-195	0.25669	0.538	0.137	1.1533e-190	0.401
TMEM256	8.85458e-195	0.358245	0.83	0.31	1.40274e-190	0.52
GUK1	2.81057e-194	0.561059	0.972	0.624	4.4525e-190	0.348
UPK2	1.56301e-193	1.01064	0.692	0.276	2.47613e-189	0.416
LAMTOR1	4.20008e-193	0.392774	0.905	0.363	6.65377e-189	0.542
MRPL14	8.74261e-193	0.41527	0.898	0.384	1.385e-188	0.514
PARK7	1.08753e-192	0.482844	0.979	0.534	1.72286e-188	0.445
RPL28	1.63319e-192	0.57489	1	0.983	2.5873e-188	0.017
KRT13	2.40076e-192	-1.85828	0.17	0.477	3.80329e-188	-0.307
COA3	3.59084e-192	0.32856	0.866	0.324	5.68861e-188	0.542
DYNLRB1	1.26674e-191	0.438263	0.966	0.48	2.00678e-187	0.486
MAL2	1.87028e-191	0.460264	0.897	0.415	2.9629e-187	0.482
ABHD11	4.31498e-191	0.256456	0.7	0.231	6.83579e-187	0.469
SUB1	1.87472e-190	0.513666	0.991	0.725	2.96993e-186	0.266
LGALS3BP	2.25059e-190	0.536158	0.864	0.412	3.56539e-186	0.452
ISCU	4.02425e-190	0.309559	0.822	0.291	6.37522e-186	0.531
TMEM205	4.84044e-190	0.298086	0.892	0.337	7.66823e-186	0.555
MT-ND1	9.92847e-190	0.966664	0.998	0.923	1.57287e-185	0.075
QPCT	1.2737e-189	0.392554	0.366	0.06	2.0178e-185	0.306
TOB1	2.5908e-189	0.4451	0.941	0.452	4.10435e-185	0.489
HNRNPL	4.61305e-189	0.360341	0.681	0.233	7.308e-185	0.448
C9orf16	1.55462e-188	0.458261	0.949	0.48	2.46284e-184	0.469
HNRNPF	8.14051e-188	0.467445	0.938	0.422	1.28962e-183	0.516
MX2	1.55484e-187	0.295343	0.546	0.151	2.46318e-183	0.395
SIVA1	5.73803e-187	0.453718	0.937	0.455	9.09018e-183	0.482
PRDX6	8.72664e-187	0.530761	0.954	0.474	1.38248e-182	0.48
MTCH1	5.52347e-186	0.281917	0.805	0.286	8.75027e-182	0.519
TMEM14B	7.25278e-186	0.280205	0.88	0.341	1.14899e-181	0.539
CHMP3	4.12013e-185	0.268662	0.805	0.285	6.5271e-181	0.52
RTN3	6.27571e-185	0.275191	0.778	0.268	9.94198e-181	0.51
RTN4	7.62057e-185	0.516534	0.987	0.61	1.20725e-180	0.377
PRR15L	3.2408e-183	0.296435	0.298	0.031	5.13408e-179	0.267
PHB2	4.53372e-183	0.256874	0.723	0.241	7.18233e-179	0.482
RPLP0	4.47099e-182	0.339835	1	0.941	7.08294e-178	0.059
IDH2	4.31138e-181	0.293781	0.7	0.236	6.83009e-177	0.464
PSAP	5.16357e-181	0.644123	0.947	0.455	8.18013e-177	0.492
TRAPPC1	1.94595e-180	0.412494	0.914	0.41	3.08277e-176	0.504
SCUBE2	1.34606e-179	0.267919	0.306	0.036	2.13242e-175	0.27
SUPT5H	4.3739e-179	0.253329	0.625	0.196	6.92913e-175	0.429
FXYD3	7.48926e-179	0.788645	0.979	0.718	1.18645e-174	0.261
TMEM59	1.40342e-178	0.501849	0.994	0.682	2.2233e-174	0.312
ATP1A1	6.90932e-178	0.278975	0.78	0.282	1.09457e-173	0.498
LSM4	8.14525e-178	0.330149	0.888	0.358	1.29037e-173	0.53
MRPL41	5.8056e-177	0.274	0.844	0.316	9.19723e-173	0.528
PSME1	1.6334e-176	0.430121	0.962	0.47	2.58763e-172	0.492
SAP18	6.77575e-176	0.417707	0.985	0.595	1.07341e-171	0.39
CIB1	7.16412e-176	0.424037	0.95	0.477	1.13494e-171	0.473
TCEA3	1.31322e-175	0.280494	0.643	0.203	2.0804e-171	0.44
GPX4	2.66667e-175	0.515344	0.974	0.637	4.22454e-171	0.337
RPN2	4.12518e-175	0.342043	0.895	0.365	6.53511e-171	0.53
NHP2	8.66152e-175	0.341679	0.909	0.369	1.37216e-170	0.54
FCGRT	1.4526e-174	0.305397	0.508	0.139	2.3012e-170	0.369
RPL27	1.55115e-174	0.432629	0.999	0.936	2.45733e-170	0.063
PSMB6	2.38814e-174	0.320849	0.912	0.384	3.78329e-170	0.528
DGUOK	5.65864e-174	0.321111	0.897	0.357	8.96442e-170	0.54
FKBP1A	5.17166e-173	0.457971	0.988	0.616	8.19294e-169	0.372
TXNL1	2.97807e-172	0.25234	0.689	0.23	4.71786e-168	0.459
NDUFC1	6.22992e-172	0.417842	0.951	0.495	9.86944e-168	0.456
JTB	2.45652e-171	0.463302	0.976	0.579	3.89161e-167	0.397
MT1E	8.707e-170	0.478384	0.299	0.039	1.37936e-165	0.26
GSTK1	1.20226e-169	0.361434	0.918	0.4	1.90461e-165	0.518
S100A13	1.24649e-169	0.452222	0.905	0.457	1.97469e-165	0.448
TRIM31	3.98467e-169	0.264736	0.328	0.052	6.31251e-165	0.276
PPP1R1B	1.47316e-168	0.35627	0.288	0.035	2.33377e-164	0.253
CHCHD2	1.48645e-167	0.394244	0.999	0.812	2.35483e-163	0.187
DEFB1	1.50828e-166	-1.85566	0.098	0.35	2.38941e-162	-0.252
NR4A1	3.11172e-166	0.277342	0.654	0.23	4.92959e-162	0.424
ELF3	5.92985e-166	0.363492	0.995	0.863	9.39407e-162	0.132
CNN3	1.68131e-165	0.335894	0.769	0.285	2.66353e-161	0.484
TESC	3.20384e-165	0.704619	0.314	0.052	5.07553e-161	0.262
CAPS	5.25306e-165	0.475536	0.869	0.365	8.32191e-161	0.504
ADI1	6.5842e-165	0.274917	0.792	0.294	1.04307e-160	0.498
RALY	1.42087e-164	0.269263	0.885	0.351	2.25095e-160	0.534
MGST3	3.80734e-164	0.408366	0.962	0.493	6.03159e-160	0.469
ALCAM	2.01886e-163	0.286865	0.615	0.222	3.19828e-159	0.393
C10orf99	1.68868e-162	0.421971	0.429	0.107	2.6752e-158	0.322
SCP2	1.83742e-162	0.372204	0.957	0.47	2.91083e-158	0.487
C1orf43	1.41028e-160	0.377385	0.928	0.422	2.23416e-156	0.506
UPK1A	2.11854e-159	1.01729	0.506	0.177	3.35618e-155	0.329
SMDT1	2.6764e-159	0.29599	0.894	0.367	4.23995e-155	0.527
HLA-E	2.09754e-157	0.447376	0.92	0.462	3.32292e-153	0.458
ACP1	1.33867e-156	0.290612	0.885	0.363	2.12072e-152	0.522
RPL27A	1.09722e-155	-0.539442	1	0.98	1.73822e-151	0.02
HIGD1A	4.80426e-155	0.321903	0.87	0.363	7.6109e-151	0.507
OST4	6.06611e-155	0.435796	0.998	0.826	9.60993e-151	0.172
COX7A2L	2.84137e-152	0.26996	0.913	0.381	4.5013e-148	0.532
CDC42	1.27075e-151	-1.36308	0.946	0.807	2.01312e-147	0.139
DDT	2.42654e-151	0.451518	0.956	0.44	3.84413e-147	0.516
RPS27	3.94293e-150	-0.690794	1	0.995	6.2464e-146	0.005
CTSH	4.85829e-150	0.49145	0.939	0.472	7.6965e-146	0.467
CST3	1.61526e-149	0.574482	0.997	0.841	2.55889e-145	0.156
GNB2	1.88391e-149	0.260704	0.905	0.383	2.9845e-145	0.522
RPL35A	4.42445e-149	-0.480551	1	0.98	7.00921e-145	0.02
PRDX2	5.8159e-148	0.437102	0.958	0.501	9.21354e-144	0.457
MSMO1	1.26419e-147	0.251449	0.711	0.259	2.00273e-143	0.452
RPL7A	2.81195e-147	0.448308	0.998	0.897	4.45469e-143	0.101
ERGIC3	2.02354e-146	0.41439	0.972	0.556	3.20569e-142	0.416
HIGD2A	3.36906e-146	0.322332	0.891	0.381	5.33727e-142	0.51
FDFT1	3.61539e-145	0.278822	0.827	0.343	5.7275e-141	0.484
EIF3L	3.87523e-145	0.262129	0.741	0.283	6.13914e-141	0.458
ARPC3	4.31708e-145	0.418078	0.994	0.655	6.83912e-141	0.339
RPL36	9.57575e-144	-0.690678	1	0.987	1.51699e-139	0.013
RPS19	7.53305e-142	-0.469117	1	0.991	1.19339e-137	0.009
MMP7	5.65624e-141	0.329277	0.297	0.054	8.96061e-137	0.243
TXNDC17	2.20539e-139	0.510539	0.968	0.589	3.49378e-135	0.379
RPL8	1.02121e-138	0.514809	1	0.98	1.61781e-134	0.02
AGPAT2	3.07451e-137	0.364542	0.647	0.243	4.87063e-133	0.404
PTGES3	9.47337e-137	0.384869	0.981	0.569	1.50077e-132	0.412
ENY2	1.08472e-136	0.311395	0.935	0.463	1.71842e-132	0.472
VPS28	4.26736e-136	0.307853	0.917	0.431	6.76036e-132	0.486
TSPAN13	1.54286e-135	0.328249	0.853	0.397	2.44419e-131	0.456
DSP	2.85752e-135	-1.28819	0.184	0.391	4.52689e-131	-0.207
CXADR	1.17905e-134	0.439209	0.923	0.527	1.86785e-130	0.396
RHEB	2.47744e-133	0.27736	0.953	0.484	3.92475e-129	0.469
TSPO	6.3042e-133	0.572524	0.974	0.603	9.98711e-129	0.371
RPL13	1.90871e-132	-0.686264	1	0.98	3.02378e-128	0.02
SYT8	6.5884e-132	-1.33979	0.237	0.444	1.04373e-127	-0.207
MRPL20	3.89665e-131	0.298037	0.937	0.473	6.17308e-127	0.464
MDM2	4.3285e-129	-2.21838	0.252	0.437	6.8572e-125	-0.185
SSU72	6.23851e-129	0.304054	0.921	0.443	9.88304e-125	0.478
HSPA6	7.12477e-127	0.333653	0.446	0.149	1.12871e-122	0.297
MT-ND6	1.97025e-125	-2.7995	0.303	0.465	3.12127e-121	-0.162
NDUFB10	2.08126e-123	0.306609	0.952	0.47	3.29714e-119	0.482
PERP	2.80965e-122	-0.985996	0.953	0.792	4.45104e-118	0.161
SQSTM1	7.49723e-122	0.258486	0.916	0.429	1.18771e-117	0.487
UPK1B	7.66554e-122	0.808948	0.701	0.332	1.21437e-117	0.369
GAPDH	1.66111e-121	0.567039	0.997	0.817	2.63152e-117	0.18
SUMO2	1.49103e-120	0.34144	0.999	0.814	2.36208e-116	0.185
PTMA	2.76434e-119	-0.482383	1	0.958	4.37926e-115	0.042
TRAM1	3.94591e-119	0.277685	0.894	0.435	6.2511e-115	0.459
POLR2K	5.29239e-119	0.392356	0.95	0.509	8.3842e-115	0.441
RPS17	5.83826e-119	-1.04768	0.541	0.697	9.24897e-115	-0.156
HSPA8	2.93728e-118	0.254881	0.981	0.608	4.65324e-114	0.373
TPI1	8.65165e-117	0.392543	0.999	0.761	1.37059e-112	0.238
RPS5	2.57463e-116	-0.679902	0.997	0.919	4.07874e-112	0.078
UQCRH	8.32752e-116	0.384241	0.999	0.85	1.31925e-111	0.149
NDUFA3	2.46456e-113	0.329218	0.957	0.564	3.90436e-109	0.393
PPM1N	2.42293e-112	0.380101	0.266	0.056	3.8384e-108	0.21
PHGDH	1.02081e-111	0.371176	0.335	0.095	1.61717e-107	0.24
NACA	4.66351e-111	0.329551	1	0.873	7.38793e-107	0.127
HES1	5.64027e-110	-1.25978	0.956	0.844	8.93531e-106	0.112
GNAS	4.53185e-109	0.267987	0.921	0.538	7.17936e-105	0.383
LDHA	1.18372e-108	0.261256	0.862	0.411	1.87525e-104	0.451
LAMTOR4	4.85303e-108	0.284575	0.978	0.635	7.68816e-104	0.343
RHOA	3.31471e-106	0.284038	0.97	0.561	5.25116e-102	0.409
CDKN1A	6.42505e-106	0.347917	0.799	0.407	1.01786e-101	0.392
LAMTOR5	2.17681e-105	0.297322	0.988	0.638	3.44851e-101	0.35
SLPI	5.70326e-100	-2.01426	0.585	0.613	9.0351e-96	-0.028
TMEM19	1.27378e-98	-1.99553	0.173	0.341	2.01792e-94	-0.168
AQP3	3.10213e-98	-1.25619	0.362	0.543	4.91439e-94	-0.181
VAMP8	1.10492e-97	0.308623	0.991	0.664	1.75042e-93	0.327
GLRX	6.86406e-96	0.432805	0.311	0.095	1.0874e-91	0.216
SLC25A3	7.16296e-95	0.316257	0.947	0.506	1.13476e-90	0.441
KRT17	2.91816e-94	-1.36499	0.395	0.595	4.62296e-90	-0.2
SOX4	4.29597e-94	-1.54391	0.706	0.665	6.80568e-90	0.041
SLC25A5	2.30312e-92	0.303442	0.973	0.588	3.64861e-88	0.385
IER3	1.50508e-90	-1.0601	0.4	0.55	2.38435e-86	-0.15
AREG	9.73549e-90	-1.37809	0.137	0.309	1.5423e-85	-0.172
RPL22	1.91982e-89	0.308761	0.999	0.842	3.04138e-85	0.157
MT-ND4L	2.91302e-88	-1.49	0.788	0.652	4.6148e-84	0.136
TAGLN2	4.00264e-88	0.288065	0.982	0.66	6.34098e-84	0.322
CAPG	1.2383e-87	0.418207	0.886	0.474	1.96172e-83	0.412
RAN	2.22393e-86	0.310916	0.976	0.597	3.52315e-82	0.379
COMMD6	1.04391e-84	0.292466	0.979	0.708	1.65376e-80	0.271
MYL12B	3.87468e-84	0.35288	0.999	0.772	6.13827e-80	0.227
MT1X	2.70882e-83	-2.52309	0.357	0.449	4.29131e-79	-0.092
GSTM3	1.56144e-82	0.731012	0.767	0.437	2.47363e-78	0.33
RPS9	4.58789e-81	0.261792	1	0.934	7.26813e-77	0.066
HINT1	2.98302e-79	0.30911	0.988	0.734	4.7257e-75	0.254
S100A11	1.77657e-78	-0.369049	1	0.989	2.81445e-74	0.011
MYC	2.58036e-78	-0.923889	0.145	0.302	4.0878e-74	-0.157
SSR4	5.78422e-76	0.260603	0.989	0.738	9.16337e-72	0.251
RPS24	9.7798e-75	0.251491	0.999	0.946	1.54932e-70	0.053
FOS	3.11872e-74	-1.03412	0.946	0.832	4.94067e-70	0.114
VEGFA	3.56842e-74	-0.279782	0.672	0.295	5.65309e-70	0.377
RIN2	5.44637e-72	-1.4607	0.234	0.356	8.62813e-68	-0.122
ACTB	7.85259e-72	-0.489416	0.999	0.969	1.24401e-67	0.03
LDHB	1.03014e-71	0.490917	0.61	0.364	1.63194e-67	0.246
HNRNPH1	1.98387e-71	-2.30187	0.676	0.587	3.14285e-67	0.089
CTNNB1	2.55897e-71	-2.19761	0.552	0.533	4.05393e-67	0.019
CLCA2	9.43747e-71	-0.958061	0.117	0.268	1.49508e-66	-0.151
RPS15	1.35026e-70	-0.465322	1	0.984	2.13909e-66	0.016
TMEM147	2.1553e-70	0.339205	0.944	0.543	3.41442e-66	0.401
HMOX1	4.6965e-70	0.264575	0.255	0.084	7.44019e-66	0.171
GSTP1	1.46978e-69	-0.621263	0.961	0.85	2.32843e-65	0.111
CDC42SE1	1.17533e-66	-2.51029	0.516	0.506	1.86197e-62	0.01
KCNQ1OT1	1.58197e-64	-0.943047	0.167	0.303	2.50616e-60	-0.136
SERINC3	1.84695e-64	-0.293325	0.678	0.295	2.92593e-60	0.383
RAB21	1.99741e-64	-2.10637	0.344	0.413	3.1643e-60	-0.069
IGF2	3.34775e-64	-0.83534	0.107	0.272	5.3035e-60	-0.165
ANXA1	1.63567e-63	-1.19406	0.291	0.408	2.59123e-59	-0.117
ITM2B	2.56665e-62	0.406415	0.994	0.755	4.06609e-58	0.239
ZFAS1	2.54839e-60	-0.677172	0.944	0.752	4.03716e-56	0.192
RPL26	4.36991e-60	0.308995	0.999	0.891	6.92281e-56	0.108
UBA52	2.04882e-58	-0.338037	0.999	0.944	3.24574e-54	0.055
C1orf56	2.95018e-58	-2.60505	0.359	0.418	4.67368e-54	-0.059
ZFP36L1	5.00686e-58	-0.803765	0.807	0.685	7.93187e-54	0.122
IAH1	5.54534e-58	-0.368656	0.709	0.312	8.78493e-54	0.397
RPS27A	3.56818e-57	-0.319881	1	0.963	5.65271e-53	0.037
TRA2A	1.11003e-55	-1.53193	0.53	0.502	1.7585e-51	0.028
COX6B1	1.6948e-55	-0.382436	0.999	0.914	2.6849e-51	0.085
NUP107	6.36878e-53	-1.13572	0.182	0.29	1.00894e-48	-0.108
FOXQ1	1.89508e-52	-0.403265	0.373	0.157	3.00219e-48	0.216
AMFR	4.54266e-52	-1.37696	0.196	0.298	7.19649e-48	-0.102
PPIA	5.19186e-52	0.253403	0.999	0.886	8.22495e-48	0.113
NKTR	1.06036e-51	-0.256456	0.548	0.247	1.67982e-47	0.301
MRPS21	1.50805e-51	-0.814421	0.716	0.626	2.38905e-47	0.09
CLIC3	8.17925e-51	0.408553	0.349	0.167	1.29576e-46	0.182
RPL18A	1.77483e-50	-0.455192	1	0.974	2.81169e-46	0.026
S100A16	6.01809e-50	-0.887262	0.66	0.617	9.53385e-46	0.043
HSPB1	3.83812e-49	-0.420295	0.99	0.947	6.08035e-45	0.043
NAMPT	4.24633e-49	-0.35843	0.748	0.361	6.72704e-45	0.387
DMKN	1.06851e-48	-2.27903	0.55	0.53	1.69274e-44	0.02
RPL24	6.84785e-47	-0.284344	1	0.946	1.08484e-42	0.054
RRBP1	1.13844e-46	-0.261077	0.644	0.304	1.80352e-42	0.34
AKR1B1	2.16183e-46	0.278786	0.359	0.177	3.42478e-42	0.182
TMSB4X	6.62583e-46	-0.675228	0.995	0.858	1.04966e-41	0.137
PUM1	1.46921e-45	-0.268722	0.436	0.197	2.32753e-41	0.239
ABHD2	2.00254e-44	-0.398632	0.389	0.173	3.17243e-40	0.216
TSFM	8.41973e-44	-0.310232	0.406	0.181	1.33385e-39	0.225
SON	1.10599e-43	-0.875435	0.855	0.639	1.75211e-39	0.216
TXNIP	1.39174e-43	-0.277647	0.779	0.413	2.20479e-39	0.366
SUMF2	2.48106e-43	-0.267978	0.539	0.253	3.93049e-39	0.286
CTNND1	3.09792e-43	-0.279979	0.575	0.27	4.90772e-39	0.305
PKM	3.15877e-43	0.355038	0.882	0.576	5.00413e-39	0.306
USP16	1.39748e-42	-0.275624	0.579	0.272	2.21389e-38	0.307
GOLGA4	2.16928e-42	-0.322348	0.591	0.279	3.43658e-38	0.312
PRKCSH	2.49314e-42	-0.263022	0.568	0.269	3.94964e-38	0.299
LPP	4.03225e-42	-0.262369	0.594	0.283	6.3879e-38	0.311
CDK4	4.37589e-42	-0.543752	0.757	0.356	6.93228e-38	0.401
WEE1	5.59506e-42	-0.316798	0.406	0.185	8.86369e-38	0.221
ZNF664	1.13731e-41	-0.316146	0.423	0.195	1.80173e-37	0.228
MYO6	3.67733e-41	-0.341994	0.576	0.273	5.82562e-37	0.303
CCND1	8.38036e-41	-0.396726	0.363	0.491	1.32762e-36	-0.128
SET	1.52453e-40	-0.827965	0.872	0.686	2.41517e-36	0.186
CCNL1	1.81145e-40	-0.987111	0.771	0.59	2.8697e-36	0.181
RPS28	5.25612e-40	-0.450273	1	0.976	8.32675e-36	0.024
CEBPB	6.00394e-40	-0.276818	0.762	0.399	9.51145e-36	0.363
PSMB4	7.40946e-40	-0.293628	0.709	0.34	1.17381e-35	0.369
IFI16	1.97033e-39	-0.71207	0.18	0.278	3.1214e-35	-0.098
RERE	2.13881e-39	-0.274894	0.471	0.224	3.38831e-35	0.247
SAR1A	5.50191e-39	-0.255596	0.692	0.337	8.71613e-35	0.355
KRT15	6.48076e-39	-1.44992	0.164	0.264	1.02668e-34	-0.1
CCDC167	1.19069e-38	-0.297674	0.505	0.241	1.88629e-34	0.264
RPS18	1.95881e-38	-0.320004	1	0.994	3.10314e-34	0.006
PTK2	3.19517e-38	-0.336378	0.503	0.24	5.06179e-34	0.263
EIF3B	6.36211e-38	-0.262155	0.348	0.16	1.00788e-33	0.188
ZFC3H1	6.8433e-38	-0.904847	0.197	0.277	1.08412e-33	-0.08
PTTG1IP	8.80535e-37	-0.466832	0.758	0.363	1.39494e-32	0.395
CHMP1B	1.74619e-36	-0.257768	0.652	0.322	2.76632e-32	0.33
RPL3	3.91148e-36	-0.288894	1	0.953	6.19657e-32	0.047
RB1CC1	8.81809e-36	-0.253558	0.381	0.182	1.39696e-31	0.199
USP53	1.24614e-35	-0.292496	0.344	0.162	1.97413e-31	0.182
BHLHE40	1.33344e-35	-0.680112	0.222	0.317	2.11244e-31	-0.095
PPP1R16A	3.84581e-35	-0.260929	0.315	0.145	6.09253e-31	0.17
SERTAD1	4.44812e-35	-0.368531	0.662	0.34	7.04672e-31	0.322
CALM2	7.17033e-35	-0.527134	0.984	0.82	1.13592e-30	0.164
SSR1	9.19843e-35	-0.310155	0.619	0.302	1.45721e-30	0.317
BZW2	1.70878e-34	-0.250932	0.516	0.257	2.70704e-30	0.259
NSA2	2.23548e-34	-0.27632	0.57	0.283	3.54145e-30	0.287
CDH1	2.88347e-34	-0.251933	0.627	0.314	4.56799e-30	0.313
NCBP2	5.41899e-34	-0.330557	0.588	0.29	8.58477e-30	0.298
CELF1	9.32029e-34	-0.278739	0.445	0.217	1.47652e-29	0.228
AKAP9	4.06198e-33	-0.331965	0.725	0.358	6.43499e-29	0.367
WSB1	8.2608e-33	-0.2743	0.797	0.417	1.30868e-28	0.38
RAP2B	8.54894e-33	-0.801118	0.225	0.294	1.35432e-28	-0.069
NUCKS1	1.5899e-32	-0.801383	0.91	0.675	2.51872e-28	0.235
YBEY	1.68226e-32	-0.346893	0.433	0.21	2.66504e-28	0.223
ZRANB2	1.76903e-32	-0.308222	0.514	0.254	2.8025e-28	0.26
XPO1	7.31837e-32	-0.251132	0.426	0.21	1.15938e-27	0.216
WFDC2	1.57694e-31	-1.43799	0.56	0.524	2.49818e-27	0.036
STK4	1.93798e-31	-0.347249	0.373	0.182	3.07014e-27	0.191
SUN1	2.19881e-31	-0.284084	0.414	0.205	3.48336e-27	0.209
ARID4B	2.86927e-31	-0.252279	0.5	0.252	4.5455e-27	0.248
YTHDC1	3.42742e-31	-0.284634	0.569	0.285	5.42972e-27	0.284
ATRX	4.35355e-31	-0.322793	0.547	0.274	6.89689e-27	0.273
CLINT1	5.29493e-31	-0.26066	0.426	0.212	8.38823e-27	0.214
HMGB1	6.4183e-31	-0.351092	0.99	0.82	1.01679e-26	0.17
CEBPG	8.89882e-31	-0.294816	0.368	0.182	1.40975e-26	0.186
PPIG	1.41558e-30	-0.250219	0.689	0.347	2.24256e-26	0.342
SLC39A4	1.69409e-30	-0.286813	0.721	0.363	2.68378e-26	0.358
RAB18	1.82533e-30	-0.251185	0.593	0.304	2.89169e-26	0.289
MORF4L1	1.86551e-30	-0.593697	0.882	0.67	2.95534e-26	0.212
KLF4	2.64338e-30	-0.298478	0.463	0.243	4.18764e-26	0.22
TNFSF10	1.44281e-29	-1.69876	0.422	0.409	2.2857e-25	0.013
S100P	2.18615e-29	0.260876	1	0.953	3.4633e-25	0.047
GADD45B	2.27233e-29	-0.318699	0.768	0.444	3.59982e-25	0.324
SYNCRIP	5.99524e-29	-0.271239	0.544	0.282	9.49765e-25	0.262
ACTN4	1.22675e-28	-0.329582	0.721	0.37	1.94342e-24	0.351
PKN2	1.56983e-28	-0.270299	0.39	0.197	2.48692e-24	0.193
RBM25	2.04516e-28	-0.304202	0.713	0.361	3.23994e-24	0.352
LGALS8	2.81834e-28	-0.251684	0.328	0.164	4.46481e-24	0.164
ARL2	3.01208e-28	-0.278827	0.485	0.25	4.77174e-24	0.235
HSPH1	4.19708e-28	-0.436823	0.747	0.388	6.64901e-24	0.359
SERPINB1	7.30431e-28	-0.331823	0.375	0.191	1.15715e-23	0.184
SLTM	2.3336e-27	-0.282878	0.654	0.337	3.69689e-23	0.317
SLK	8.58134e-27	-0.276769	0.354	0.179	1.35946e-22	0.175
PCYOX1	1.14922e-26	-0.291289	0.356	0.18	1.82059e-22	0.176
NMB	1.39396e-26	-0.259455	0.388	0.204	2.20831e-22	0.184
IFNGR1	1.55187e-26	-0.26096	0.406	0.21	2.45848e-22	0.196
U2SURP	1.66009e-26	-0.332102	0.61	0.311	2.62991e-22	0.299
STAU1	2.56756e-26	-0.307578	0.686	0.351	4.06753e-22	0.335
BROX	2.64321e-26	-0.318316	0.582	0.3	4.18737e-22	0.282
STAG2	2.97556e-26	-0.257508	0.395	0.204	4.71389e-22	0.191
NFKBIZ	4.15274e-26	-0.533759	0.551	0.292	6.57878e-22	0.259
PTBP3	5.50079e-26	-0.344356	0.511	0.266	8.71435e-22	0.245
IRF2BP2	7.42556e-26	-0.304607	0.516	0.268	1.17636e-21	0.248
CRABP2	9.99462e-26	-0.734369	0.623	0.576	1.58335e-21	0.047
DHX15	1.54094e-25	-0.276878	0.41	0.213	2.44116e-21	0.197
NOP58	2.63898e-25	-0.250622	0.377	0.198	4.18068e-21	0.179
RNF168	5.2572e-25	-0.259333	0.376	0.195	8.32845e-21	0.181
TPR	8.89873e-25	-0.349517	0.546	0.285	1.40974e-20	0.261
DDX5	9.52831e-25	-0.638464	0.966	0.717	1.50947e-20	0.249
RBBP6	1.25353e-24	-0.381152	0.537	0.28	1.98585e-20	0.257
ANKRD11	1.26919e-24	-0.255687	0.373	0.194	2.01064e-20	0.179
CAPN2	1.32078e-24	-0.313095	0.408	0.214	2.09238e-20	0.194
EHF	1.33915e-24	-0.276668	0.623	0.337	2.12147e-20	0.286
CSNK1A1	1.52228e-24	-0.320934	0.683	0.352	2.41159e-20	0.331
PAQR7	2.42022e-24	-0.313875	0.294	0.152	3.83412e-20	0.142
KRT14	3.71286e-24	0.435619	0.282	0.156	5.88192e-20	0.126
FNBP1L	4.08101e-24	-0.330362	0.442	0.232	6.46514e-20	0.21
AHR	6.53482e-24	-0.375048	0.671	0.357	1.03525e-19	0.314
PFDN6	7.4959e-24	-0.317046	0.574	0.304	1.1875e-19	0.27
ABCF1	9.52092e-24	-0.283296	0.454	0.241	1.5083e-19	0.213
ZNF292	6.45032e-23	-0.270863	0.305	0.16	1.02186e-18	0.145
RPL21	7.70362e-23	-0.293634	1	0.978	1.22041e-18	0.022
PET100	1.02786e-22	-0.3184	0.848	0.444	1.62834e-18	0.404
GMNN	1.3154e-22	-0.854749	0.319	0.34	2.08386e-18	-0.021
SEC61G	2.05739e-22	-0.63042	0.99	0.794	3.25932e-18	0.196
PRPF38B	4.55509e-22	-0.325196	0.544	0.289	7.21618e-18	0.255
MT-ATP8	4.59011e-22	-1.1958	0.212	0.261	7.27165e-18	-0.049
ATP1B3	4.86739e-22	-0.304117	0.636	0.347	7.71092e-18	0.289
PHACTR4	7.38898e-22	-0.274555	0.339	0.188	1.17056e-17	0.151
MAP1LC3B	8.08856e-22	-0.279455	0.739	0.395	1.28139e-17	0.344
BCLAF1	1.04622e-21	-0.339745	0.48	0.258	1.65742e-17	0.222
DAAM1	1.59614e-21	-0.317959	0.394	0.212	2.52861e-17	0.182
EPS8	1.74738e-21	-0.360941	0.424	0.229	2.7682e-17	0.195
KPNA4	2.14313e-21	-0.291478	0.371	0.199	3.39514e-17	0.172
ELF1	2.61988e-21	-0.309252	0.439	0.236	4.15042e-17	0.203
IER5	3.3917e-21	-0.349704	0.552	0.308	5.37314e-17	0.244
TAF1D	3.59658e-21	-0.356445	0.593	0.314	5.69771e-17	0.279
RPL39	4.02096e-21	-0.329251	1	0.983	6.37e-17	0.017
RIOK3	4.32127e-21	-0.322857	0.427	0.231	6.84576e-17	0.196
PARD6B	9.33919e-21	-0.436724	0.39	0.21	1.47951e-16	0.18
POGZ	1.02409e-20	-0.322535	0.326	0.174	1.62237e-16	0.152
ANXA5	1.10213e-20	-0.329602	0.411	0.223	1.74599e-16	0.188
TMEM208	1.42221e-20	-0.362909	0.642	0.343	2.25307e-16	0.299
SERINC5	1.83016e-20	-0.676344	0.226	0.271	2.89933e-16	-0.045
ASH1L	1.95233e-20	-0.359537	0.394	0.213	3.09289e-16	0.181
CHD2	2.31061e-20	-0.341178	0.41	0.222	3.66047e-16	0.188
IST1	2.89176e-20	-0.318089	0.403	0.219	4.58113e-16	0.184
C6orf132	3.41021e-20	-0.289408	0.282	0.151	5.40245e-16	0.131
PYCARD	3.77949e-20	-0.281682	0.499	0.286	5.98747e-16	0.213
WTAP	4.74884e-20	-0.995496	0.526	0.439	7.52312e-16	0.087
SF3B1	5.08251e-20	-0.334066	0.59	0.317	8.05171e-16	0.273
ADAM17	5.55982e-20	-1.09596	0.299	0.313	8.80786e-16	-0.014
CTSB	7.27484e-20	-0.306266	0.529	0.294	1.15248e-15	0.235
MSL1	7.44381e-20	-0.256684	0.291	0.156	1.17925e-15	0.135
DST	1.15086e-19	-0.361624	0.356	0.194	1.82319e-15	0.162
USP34	2.13668e-19	-0.278087	0.346	0.189	3.38492e-15	0.157
GADD45A	2.91116e-19	-0.25901	0.621	0.37	4.61186e-15	0.251
DYNC1I2	4.54815e-19	-0.291464	0.685	0.374	7.20518e-15	0.311
PFDN4	5.43405e-19	-0.295184	0.721	0.391	8.60863e-15	0.33
ANXA2	5.71167e-19	-0.257701	0.934	0.785	9.04843e-15	0.149
IVNS1ABP	5.88089e-19	-0.256805	0.347	0.191	9.3165e-15	0.156
PDZK1IP1	9.24671e-19	-0.728647	0.309	0.17	1.46486e-14	0.139
MBNL1	1.31744e-18	-0.290045	0.347	0.19	2.08709e-14	0.157
FNDC3B	2.13161e-18	-0.277606	0.373	0.207	3.37689e-14	0.166
WASF2	2.16144e-18	-0.310217	0.562	0.317	3.42415e-14	0.245
TRMT10C	2.31054e-18	-0.336492	0.358	0.198	3.66036e-14	0.16
PPP2R5C	2.33755e-18	-0.355097	0.397	0.217	3.70315e-14	0.18
MPHOSPH10	2.3895e-18	-0.295385	0.336	0.185	3.78544e-14	0.151
S100A14	2.94345e-18	-1.02762	0.708	0.56	4.66301e-14	0.148
ARL8B	3.74444e-18	-0.321193	0.42	0.233	5.93194e-14	0.187
SLC35E3	4.20742e-18	-0.9419	0.224	0.259	6.6654e-14	-0.035
SMG1	7.43404e-18	-0.265672	0.289	0.159	1.1777e-13	0.13
NEAT1	1.51856e-17	-0.564592	0.987	0.837	2.40571e-13	0.15
MT2A	1.5913e-17	-0.753435	0.593	0.345	2.52094e-13	0.248
PPP1CB	1.60239e-17	-0.916306	0.851	0.622	2.53851e-13	0.229
RBM6	1.82093e-17	-0.409337	0.414	0.23	2.88471e-13	0.184
TSPAN31	2.17675e-17	-0.535573	0.432	0.236	3.4484e-13	0.196
PABPC1	2.49387e-17	-0.466558	0.999	0.871	3.95079e-13	0.128
DLG1	2.58179e-17	-0.348686	0.368	0.204	4.09007e-13	0.164
TAX1BP1	2.6172e-17	-0.385547	0.841	0.459	4.14617e-13	0.382
EIF5B	2.63756e-17	-0.760594	0.813	0.581	4.17842e-13	0.232
HEXIM1	3.00908e-17	-0.368057	0.434	0.25	4.76699e-13	0.184
SRSF6	5.78461e-17	-1.10419	0.561	0.445	9.16398e-13	0.116
LONP2	7.07234e-17	-0.341605	0.362	0.202	1.1204e-12	0.16
UBE2H	7.25882e-17	-0.351595	0.416	0.234	1.14994e-12	0.182
YEATS4	8.22153e-17	-0.405683	0.394	0.219	1.30245e-12	0.175
NSUN6	1.03561e-16	-0.732552	0.228	0.258	1.64061e-12	-0.03
RBM17	1.31902e-16	-0.333486	0.731	0.396	2.0896e-12	0.335
ILF3	1.32489e-16	-0.312807	0.491	0.278	2.09889e-12	0.213
CCNL2	1.409e-16	-0.410319	0.44	0.245	2.23213e-12	0.195
DHX36	2.09538e-16	-0.334875	0.455	0.257	3.31951e-12	0.198
PBX1	2.70441e-16	-0.420142	0.477	0.266	4.28432e-12	0.211
TMEM106B	3.68099e-16	-0.378189	0.442	0.247	5.83142e-12	0.195
TCF25	4.63193e-16	-0.295023	0.714	0.39	7.3379e-12	0.324
PLEC	6.97263e-16	-0.312664	0.267	0.15	1.1046e-11	0.117
DDX18	8.97635e-16	-0.35558	0.666	0.367	1.42203e-11	0.299
CD46	9.10813e-16	-0.296342	0.847	0.472	1.44291e-11	0.375
GALNT3	1.01047e-15	-0.327697	0.375	0.214	1.60079e-11	0.161
LCN2	1.20041e-15	-1.83938	0.227	0.268	1.90168e-11	-0.041
TSPYL1	2.19753e-15	-0.431249	0.476	0.27	3.48133e-11	0.206
IFRD1	2.71668e-15	-0.387714	0.516	0.297	4.30377e-11	0.219
MECOM	4.1118e-15	-0.333183	0.443	0.252	6.51392e-11	0.191
COX4I1	4.90266e-15	-0.302134	0.997	0.872	7.7668e-11	0.125
TNRC6B	7.67554e-15	-0.821876	0.426	0.374	1.21596e-10	0.052
C11orf58	9.31102e-15	-0.277733	0.777	0.426	1.47505e-10	0.351
TSC22D2	1.85056e-14	-0.346249	0.334	0.195	2.93166e-10	0.139
USP8	2.11362e-14	-0.303334	0.33	0.192	3.34839e-10	0.138
AFF4	2.16289e-14	-0.315506	0.37	0.213	3.42645e-10	0.157
ETV3	2.26677e-14	-0.286174	0.266	0.153	3.59102e-10	0.113
RPL10	3.4828e-14	-0.290084	1	0.98	5.51745e-10	0.02
SREK1IP1	5.60564e-14	-0.3526	0.428	0.247	8.88046e-10	0.181
TJP1	7.12465e-14	-0.265374	0.324	0.19	1.12869e-09	0.134
ZMYM2	8.43622e-14	-0.298116	0.308	0.18	1.33647e-09	0.128
CFDP1	9.71636e-14	-0.379105	0.596	0.337	1.53927e-09	0.259
HSPA4	1.13268e-13	-0.275866	0.277	0.162	1.79438e-09	0.115
BIRC6	1.15422e-13	-0.304236	0.285	0.165	1.82852e-09	0.12
RHOV	1.45599e-13	-0.293814	0.677	0.403	2.30657e-09	0.274
CLDN1	1.56341e-13	-0.884143	0.26	0.285	2.47675e-09	-0.025
TINAGL1	1.62648e-13	-0.263292	0.482	0.312	2.57667e-09	0.17
DDX17	2.03988e-13	-0.365161	0.752	0.415	3.23157e-09	0.337
OS9	2.82883e-13	-0.515709	0.613	0.34	4.48144e-09	0.273
GCC2	3.08115e-13	-0.393213	0.384	0.224	4.88115e-09	0.16
PAK2	3.627e-13	-0.427264	0.517	0.294	5.74589e-09	0.223
IRF6	3.77359e-13	-0.265986	0.362	0.216	5.97812e-09	0.146
ADAM10	4.15936e-13	-0.358254	0.579	0.335	6.58925e-09	0.244
SENP6	4.52074e-13	-0.278583	0.256	0.15	7.16176e-09	0.106
MARCKS	5.76408e-13	-0.722297	0.852	0.609	9.13145e-09	0.243
HNRNPU	7.03615e-13	-0.345431	0.786	0.435	1.11467e-08	0.351
WAC	7.18086e-13	-0.416063	0.438	0.253	1.13759e-08	0.185
SDC4	1.74559e-12	-1.09592	0.849	0.592	2.76536e-08	0.257
EIF3J	1.78016e-12	-0.356885	0.688	0.389	2.82013e-08	0.299
ANKLE2	2.21838e-12	-0.265078	0.266	0.158	3.51436e-08	0.108
CAPZA1	2.26415e-12	-0.467744	0.744	0.412	3.58687e-08	0.332
AP2S1	2.31473e-12	-0.31615	0.881	0.498	3.66699e-08	0.383
FYTTD1	2.89938e-12	-0.432229	0.429	0.249	4.5932e-08	0.18
ADM	3.48144e-12	-0.361234	0.421	0.274	5.5153e-08	0.147
ATF4	3.54719e-12	-0.331927	0.748	0.424	5.61945e-08	0.324
SPPL2A	3.95217e-12	-0.360139	0.352	0.209	6.26103e-08	0.143
CLIP1	4.27349e-12	-0.341066	0.331	0.197	6.77007e-08	0.134
FABP5	6.18414e-12	-0.358718	0.948	0.689	9.79692e-08	0.259
CAMTA1	7.37906e-12	-0.257303	0.81	0.466	1.16899e-07	0.344
ETS2	1.07719e-11	-0.377251	0.535	0.328	1.70649e-07	0.207
NBEAL1	1.34838e-11	-0.451139	0.528	0.309	2.13611e-07	0.219
SAMD12	1.82069e-11	-0.312282	0.284	0.171	2.88434e-07	0.113
YPEL5	2.44677e-11	-0.38349	0.68	0.38	3.87617e-07	0.3
UGCG	4.08077e-11	-0.403778	0.31	0.187	6.46475e-07	0.123
CTSD	5.71001e-11	-0.647192	0.849	0.609	9.04579e-07	0.24
CCDC14	5.90221e-11	-0.331031	0.303	0.184	9.35029e-07	0.119
BZW1	6.00008e-11	-0.293029	0.631	0.382	9.50533e-07	0.249
RND3	6.51124e-11	-0.693814	0.325	0.323	1.03151e-06	0.002
LYPD3	9.12215e-11	-0.33599	0.535	0.335	1.44513e-06	0.2
PHIP	9.27387e-11	-0.367369	0.368	0.222	1.46917e-06	0.146
TFRC	1.27676e-10	-0.359972	0.342	0.21	2.02264e-06	0.132
ANKRD12	1.442e-10	-0.379554	0.453	0.275	2.28442e-06	0.178
DNAJB6	1.94645e-10	-0.282785	0.773	0.451	3.08357e-06	0.322
SEC31A	2.45026e-10	-0.450304	0.446	0.264	3.8817e-06	0.182
ZNF562	2.57242e-10	-0.267295	0.263	0.161	4.07522e-06	0.102
NEDD9	2.97483e-10	-0.48466	0.25	0.154	4.71273e-06	0.096
EIF4EBP1	3.37898e-10	-0.551558	0.601	0.356	5.35299e-06	0.245
NUFIP2	1.1927e-09	-0.458419	0.511	0.301	1.88948e-05	0.21
LAD1	1.23144e-09	-0.321827	0.459	0.286	1.95085e-05	0.173
RNMT	1.61344e-09	-0.44716	0.468	0.282	2.55602e-05	0.186
ACAP2	1.71026e-09	-0.401136	0.346	0.212	2.70939e-05	0.134
BNIP2	1.8462e-09	-0.311273	0.336	0.209	2.92476e-05	0.127
TSPAN1	1.97839e-09	-0.296901	0.32	0.221	3.13416e-05	0.099
ZBTB38	2.25452e-09	-0.331171	0.266	0.165	3.5716e-05	0.101
TMOD3	2.95578e-09	-0.360263	0.373	0.232	4.68255e-05	0.141
FNBP4	3.99274e-09	-0.337243	0.279	0.174	6.32529e-05	0.105
SF3B5	4.69953e-09	-0.28585	0.872	0.495	7.445e-05	0.377
MAP3K2	5.56784e-09	-0.30536	0.256	0.16	8.82057e-05	0.096
BCL10	8.18672e-09	-0.42226	0.419	0.256	0.000129694	0.163
YWHAG	1.20552e-08	-0.430388	0.574	0.337	0.000190978	0.237
HOOK2	1.27257e-08	-0.40928	0.565	0.342	0.0002016	0.223
FAM133B	1.96125e-08	-0.443668	0.615	0.36	0.000310702	0.255
PITPNB	1.99434e-08	-0.281128	0.268	0.17	0.000315944	0.098
CCT2	2.05846e-08	-0.787038	0.643	0.469	0.000326101	0.174
ZNF91	2.10847e-08	-0.443235	0.315	0.197	0.000334024	0.118
ZNF146	2.34503e-08	-0.329953	0.262	0.166	0.0003715	0.096
MDM4	2.42192e-08	-0.95412	0.421	0.354	0.000383681	0.067
SNHG8	2.78183e-08	-0.366795	0.654	0.392	0.000440698	0.262
POLR2B	2.97638e-08	-0.352835	0.276	0.174	0.000471518	0.102
C19orf53	3.11091e-08	-0.333082	0.959	0.7	0.00049283	0.259
RPS23	3.24295e-08	-0.288378	1	0.886	0.000513748	0.114
CRNDE	3.60138e-08	-0.690717	0.283	0.272	0.000570531	0.011
SCAF11	3.62641e-08	-0.385202	0.597	0.354	0.000574495	0.243
EIF5A	4.69222e-08	-1.27129	0.828	0.571	0.000743341	0.257
HSPA5	7.47406e-08	-0.626373	0.816	0.472	0.00118404	0.344
ZFAND2A	1.17799e-07	-0.56601	0.469	0.306	0.00186617	0.163
JUN	1.55555e-07	-0.483275	0.92	0.754	0.0024643	0.166
TFDP2	1.63167e-07	-0.452425	0.332	0.211	0.00258489	0.121
LY6E	2.54289e-07	-0.558179	0.724	0.619	0.00402844	0.105
NCOA7	2.73197e-07	-0.458525	0.402	0.262	0.00432798	0.14
SRPRB	4.67536e-07	-0.431517	0.345	0.22	0.00740671	0.125
PPP1R10	6.13992e-07	-0.395153	0.305	0.197	0.00972686	0.108
BRD2	6.23122e-07	-0.44148	0.724	0.426	0.0098715	0.298
AHNAK	7.62288e-07	-0.470941	0.45	0.289	0.0120762	0.161
TIA1	1.04843e-06	-0.40326	0.341	0.219	0.0166093	0.122
PPP2R2A	1.08882e-06	-0.302853	0.263	0.174	0.0172491	0.089
GDI2	1.16184e-06	-0.69035	0.733	0.512	0.0184058	0.221
ATOX1	2.47868e-06	-0.334399	0.849	0.499	0.0392673	0.35
ACIN1	2.5362e-06	-0.357989	0.285	0.187	0.0401785	0.098

## Sheet: Table S6
Table S6: List of 197 genes related to fatty acid metabolism
MYCL
TMEM106C
FAM3B
C1QBP
COX6A1
YIF1A
HNRNPF
PGRMC1
CD9
TMEM45B
ACSL5
MRPL36
COX8A
C9orf16
SLC44A1
PPARG
LYZ
VGLL1
NDUFS5
PCBD1
HPGD
SLC25A39
CCT5
GPR160
MTDH
JTB
PSMC4
CITED4
U2AF1
ACAA1
MMEL1
COX14
MCM3
ANXA11
SNHG18
PEX10
GTF3A
TMEM141
PPP4C
ZNF706
ST3GAL4
TSTD1
HLA-DRA
LGALS4
SHISA5
ANAPC11
TMEM179B
C1orf122
MPC2
HLA-DPB1
MRPS12
TWSG1
UPK2
GDPD3
PPT1
CFL1
NQO1
HLA-DPA1
TMEM54
APLP2
TMEM98
CLDN3
BRK1
HINT2
HLA-A
UPK3A
CLDN7
LGALS3
VSIG2
PHGR1
SNRPB
HLA-DRB5
HMGN2
CYB5A
CHPT1
CNPY2
ECH1
ABHD12
DPM3
FBLN1
PSCA
DAP
KRT18
MGST1
CAP1
HMGN1
KRT20
RER1
NDUFC2
SPTSSB
KRT8
CISD3
PEBP1
SPINK1
PDCD6
HLA-B
NTAN1
RALBP1
HLA-C
AKR7A2
TMEM256
NAPA
LAMTOR4
SLC39A1
TXNDC12
PIGF
ZDHHC4
PMVK
BAX
RTN4
ARF5
TAGLN2
SUMO2
MRPL23
MEA1
C7orf50
TRAPPC1
VAMP8
UQCRH
SPATS2L
TMEM134
DBI
POLE4
COMMD6
ARHGDIA
MPG
SNF8
DGUOK
MRPL20
RAD23A
UBB
SUPT4H1
BOLA3
FXYD3
COX7A2L
RPS24
KRTCAP2
STUB1
NME1
FKBP1A
PRDX1
HINT1
FTH1
OST4
SNCG
P4HB
PPP1CA
RPL28
SPINT2
TUBA1B
NDUFV2
TMA7
RPL26
NDUFS6
ALDOA
ARPC1B
GAPDH
RPL19
RPL22
SRSF9
NHP2
PHB
YBX1
PRELID1
RPL27
ARL6IP4
GNG5
RPL30
RPL41
RPS10
RPL23A
PFN2
TUFM
ADI1
LAMTOR1
GNB2
PRMT1
SLC25A5
PSMC5
PPA1
EMC4
GHITM
QPCT
LDHA
HSPA8
FCGRT
GLRX
PPIA
AKR1B1
SQSTM1
TESC
GSTM3
LDHB
CTSH
CD63
TPI1
PKM

## Sheet: Table S7
Table S7: Results of machine learning analysis
RandomForest	LASSO	ABESS	DT	GBM
ACAA2	PCBD1	RER1	RER1	RER1
ACADM	DBI	TUBA1B	APLP2	APLP2
ACAT1	TUBA1B	NQO1	ACAA1	PCBD1
ACMSD	MPC2	MPC2	YIF1A	YIF1A
ACO2	YIF1A	APLP2	PPT1	TUBA1B
ACSM2B	PPARG	C1QBP	GHITM	PRDX1
ACY3	AKR7A2	PRDX1	ECH1	ABHD12
AGT	ECH1	SLC44A1	PRDX1	CCT5
AGXT2	RTN4	CCT5	LGALS3	PPT1
AIG1	UBB	YIF1A	MRPL36	MRPL36
AKR7A2	C1QBP	NDUFV2	ANAPC11	TMEM141
AKR7A3	NTAN1	DBI	CCT5	PEBP1
ALDH1A1	NQO1	PCBD1	TMEM141	SLC44A1
ALDH2	MGST1	PPARG	PSMC4	PSMC4
AMN	LAMTOR4	TMEM141	AKR7A2	NQO1
AOC1	COX8A	PPT1	TUBA1B	P4HB
AP2S1	PRDX1	AKR7A2	NQO1	ANAPC11
APOM	PPT1	ANAPC11	P4HB	AKR7A2
APRT	PEBP1	P4HB	SLC44A1	MPC2
AQP1	ANAPC11	MRPL36	MGST1	PPARG
ARL6IP4	NAPA
ATP5F1A	SHISA5
ATP5F1B	HPGD
ATP5MC1	CD9
ATP5MF	TMEM134
AZGP1	SLC25A39
B2M	FBLN1
BBOX1	VSIG2
BHMT	P4HB
C11orf54	PSMC4
C4orf3	BRK1
CALM3	GTF3A
CDHR5	HINT2
CES2	FAM3B
CLDN10	LGALS3
CLTRN	CNPY2
CNDP2	TMEM98
COPE	RPL28
COX5B	CCT5
COX6A1	ST3GAL4
CRYL1	SPATS2L
CTSA	COX6A1
CTSH	HINT1
CTSL	BOLA3
CUBN	TXNDC12
CXCL14	MRPS12
CYB5A	CISD3
DAB2	SRSF9
DBI	CAP1
DCTN3	PMVK
DDC	TMEM141
DPEP1	CLDN7
DYNLL1	ARL6IP4
DYNLT1	ZNF706
ECI2	CYB5A
FAHD1	SLC44A1
FBP1	NDUFV2
FCGRT	PIGF
FOLR1	OST4
GABARAPL2	MCM3
GADD45GIP1	PPP1CA
GALNT14	BAX
GAMT	MRPL36
GAPDH	APLP2
GCHFR	RER1
GLYAT
GPX3
GRHPR
GSDMD
GSTO1
HCFC1R1
HINT2
HLA.G
HMGN3
HPN
HTATIP2
IMPA2
ITM2B
KHK
LAMTOR2
LAMTOR5
LAPTM4A
LGALS2
LRPAP1
METTL9
MGST3
MIOX
MPC2
MPST
MRPL51
MRPS12
MT.ATP6
MT.CO2
MT.CYB
MT.ND2
MT.ND3
MT.ND4
MYDGF
MZT2A
NAPSA
NAT8
NDUFA11
NDUFB11
NDUFS6
NDUFS8
OST4
PDZK1
PEBP1
PEPD
PFN1
PGAM1
PGK1
PGLS
PGRMC1
PLIN3
PPIB
PPIC
PRDX2
PRDX3
PSMA7
PSMB1
PSMB3
PSMB6
PSMD8
PTGR1
PXMP2
RAB5IF
RAN
RBX1
RHOC
RIDA
RNF181
RNF5
S100A10
S100A13
SEPHS2
SH3YL1
SLC17A3
SLC22A2
SLC25A4
SLC25A5
SLC39A5
SLC3A1
SLC5A12
SLC6A13
SLC9A3R1
SMIM24
SMPDL3A
SSR4
STOML2
STUB1
SUCLG1
TCN2
TM4SF5
TMBIM6
TMEM147
TMEM176B
TMEM219
TMEM37
TMEM59
TSPAN1
TSPO
TXNDC17
UQCRFS1
VDAC1
ZNHIT1

## Sheet: Table S8
Table S8: The best key genes related to FAM
RER1
APLP2
NQO1
PRDX1
CCT5
PPT1
MRPL36
TMEM141
ANAPC11
AKR7A2
TUBA1B
SLC44A1
YIF1A
P4HB
